# Supplementary material for: Large-scale transcriptome sequencing in broiler chickens to identify candidate genes for breast muscle weight and intramuscular fat content
Source: Genet Sel Evol. 2021 Aug 16;53:66. doi: 10.1186/s12711-021-00656-9 (PMC8369645; doi:10.1186/s12711-021-00656-9)
Supplement: Supplementary file 2 — Additional file 2: Table S1. Number of clean reads and mapping rate of the 399 samples. [file 12711_2021_656_MOESM2_ESM.xlsx]

## Sheet: Sheet1
Table S1 Number of clean reads and the mapping rate of the 399 samples
Individual ID	Number of clean reads	Mapping rate
1	17339221	0.884
2	18206684	0.8769
3	18057546	0.8828
4	17907646	0.886
5	18464927	0.8877
6	19494763	0.8797
7	17780473	0.8816
8	18067099	0.8545
9	18851385	0.8696
10	17014788	0.8734
11	19303252	0.8799
18	18334541	0.8887
19	18185157	0.8837
20	17582510	0.8973
21	16438807	0.8883
22	18439060	0.883
23	17812728	0.8812
24	19209434	0.8902
25	17405933	0.8894
26	19295101	0.8883
27	18615444	0.89
28	19133657	0.8826
29	18974305	0.8985
30	17881068	0.8817
31	18686963	0.8797
32	18845489	0.8831
34	18459446	0.8799
35	17938390	0.8801
36	17857162	0.8878
37	17193619	0.8572
40	18876530	0.8533
41	17723217	0.8524
42	18085271	0.8747
43	18724868	0.8863
44	18721723	0.8812
45	18130487	0.881
46	19025763	0.8827
47	19374404	0.8823
48	18519655	0.885
49	18876383	0.9057
50	19462624	0.8892
51	18307417	0.8898
52	18591291	0.8705
53	18100627	0.8861
54	17029398	0.8913
56	19014474	0.8726
57	17972580	0.8705
58	17947106	0.8717
61	16798917	0.8681
62	18588508	0.8886
63	19022440	0.8862
64	19549737	0.8713
65	18111738	0.8663
66	19421446	0.8863
67	17959827	0.8771
68	18639249	0.8701
69	18575795	0.8784
70	19079134	0.8793
71	18485529	0.8832
72	18601828	0.8807
73	16512566	0.8693
74	17994458	0.8923
75	18158899	0.9012
76	18748111	0.8965
77	18910880	0.8707
78	18991644	0.8815
79	19392306	0.8669
80	18598880	0.8723
81	19538567	0.8731
82	18320923	0.8784
83	18146279	0.8805
84	18737815	0.8743
85	19276272	0.8868
87	18726310	0.9045
88	16710193	0.8755
89	17619205	0.882
90	17172167	0.8726
91	19327801	0.8767
92	18889033	0.8763
93	19232504	0.8796
94	19274509	0.8984
95	18008789	0.879
96	18067291	0.8871
97	18230717	0.889
98	16807727	0.8751
99	17020897	0.8825
100	16507410	0.8894
101	18706486	0.8799
102	19233401	0.8947
103	18679409	0.8713
104	19144974	0.88
105	18092404	0.884
106	18728375	0.8717
107	18500271	0.8826
108	18269875	0.8762
109	19066049	0.8823
110	18516155	0.885
111	16686395	0.8856
112	17356422	0.8848
113	18466263	0.8847
114	18296124	0.8791
115	16512123	0.8838
116	18038109	0.8843
117	19512815	0.8988
118	17046902	0.8885
119	18575935	0.8965
120	18049172	0.8765
121	18048733	0.883
122	17971452	0.8805
123	19218892	0.8387
124	18372168	0.8847
125	17948351	0.8774
126	18660777	0.8935
127	18722094	0.8919
128	17932793	0.8911
129	15985496	0.8783
130	19156309	0.8864
131	16560445	0.8727
132	16576614	0.8805
133	18146082	0.9028
134	16266048	0.8923
135	17152865	0.8943
136	17349150	0.8864
137	16489665	0.8766
138	18351230	0.898
139	16944944	0.8884
140	17612169	0.8879
141	19066513	0.8861
142	17065696	0.8926
143	18041896	0.8976
144	16859827	0.8974
145	18827475	0.8755
146	18286939	0.8887
147	18736996	0.8933
148	19232677	0.883
149	18707001	0.9071
150	19360997	0.8788
151	17277941	0.8882
152	18161254	0.885
153	18359107	0.8876
154	19509247	0.8749
155	17624686	0.8936
156	18062666	0.9005
157	17960313	0.8921
158	17035153	0.8804
159	16966985	0.8879
160	16126416	0.8908
161	18636586	0.8756
162	16247427	0.8783
163	17506053	0.8847
164	16845769	0.8931
165	17179727	0.8973
166	18327015	0.8965
168	16622185	0.8876
169	18741846	0.877
170	19040248	0.8877
171	17901043	0.8853
172	18591647	0.8965
173	17216195	0.8934
174	17003728	0.8975
175	15962381	0.8884
176	18062716	0.8892
177	18217631	0.8793
178	17954879	0.8818
179	17516198	0.8938
180	17273619	0.9074
181	17159819	0.8974
182	18841383	0.8976
183	16793063	0.8925
184	18497014	0.8896
185	16894327	0.8763
186	16881874	0.9005
187	16603521	0.8885
188	16897404	0.8927
189	16621216	0.8932
190	16894028	0.8876
191	18179100	0.8794
192	18460220	0.8861
193	18618449	0.8835
194	27150830	0.8908
195	18559463	0.8899
196	17219866	0.9001
197	17409727	0.8792
198	18605401	0.8857
199	16611723	0.8855
221	17530495	0.8848
222	19312434	0.9116
223	19501944	0.894
224	19177567	0.8759
225	18664008	0.8857
226	16026913	0.8913
227	18976821	0.8882
228	18336700	0.8791
229	18196649	0.8872
230	18558845	0.8776
232	19204955	0.8723
233	18535830	0.8483
234	18194674	0.8737
235	18427209	0.885
236	16910364	0.8816
237	17280251	0.8702
238	18542891	0.8851
239	18537259	0.8864
240	16271493	0.8801
241	19487547	0.8818
242	17090234	0.8773
244	18144771	0.8819
245	18047861	0.8808
246	19473042	0.8727
247	18331577	0.8527
248	17461965	0.8798
249	16143812	0.8895
250	18361672	0.8813
253	19191411	0.8846
254	17601840	0.8826
255	16281600	0.8764
256	18830701	0.8792
257	17068838	0.8798
258	16629979	0.8809
259	18113795	0.8796
260	17065683	0.8606
261	16861282	0.8748
262	15762499	0.8955
263	18124697	0.8845
264	16811349	0.8883
265	18199221	0.8835
266	18029571	0.8914
267	18479690	0.8559
268	30417700	0.8895
269	18233730	0.8719
270	16699142	0.8772
271	19120712	0.8932
272	17105614	0.8513
273	17332376	0.8867
274	17438956	0.8821
275	31879249	0.8777
276	33329148	0.8723
277	18323504	0.8777
278	15887100	0.8879
279	15810307	0.8843
280	19326887	0.8744
281	19023293	0.8805
282	19218914	0.8747
283	17886185	0.8955
284	17452377	0.8898
285	18268952	0.8887
286	18984090	0.8837
287	18511905	0.8824
288	18615810	0.8794
289	18894755	0.8878
290	18151985	0.886
291	18191276	0.8735
292	17243246	0.8761
294	33260735	0.8716
295	18985623	0.8752
296	18403731	0.8681
297	18658798	0.8717
298	17940282	0.8798
299	18813602	0.8889
300	16883090	0.8724
301	17062378	0.8765
302	17158934	0.8708
303	18887051	0.8718
304	17046673	0.8705
305	17972113	0.8656
306	19171991	0.8918
307	18275969	0.8887
308	15901842	0.8855
309	18153438	0.8752
310	16730808	0.875
311	18892410	0.8756
314	17233755	0.8623
315	18707029	0.8712
316	19463183	0.875
317	19098127	0.8855
318	18951062	0.8837
319	18345352	0.8767
320	18169895	0.8725
321	18367884	0.8752
324	18898068	0.8816
325	29880037	0.8919
326	18832961	0.8735
327	19151174	0.8911
328	19358421	0.8837
329	17308799	0.8765
330	15907369	0.8686
331	17247057	0.8852
332	18243216	0.8707
333	15592572	0.8751
335	19200286	0.8818
336	18867992	0.8864
337	18492581	0.8764
338	16405773	0.8841
339	18376434	0.8529
340	31486399	0.8782
341	19513599	0.8821
342	18209947	0.8854
343	18530323	0.8656
344	18469092	0.8801
345	18032209	0.8935
346	18705796	0.877
347	16987570	0.8858
348	19618878	0.8728
349	19130168	0.8822
350	16674473	0.8807
351	16925832	0.8894
352	19583768	0.886
353	18359941	0.872
355	18319643	0.8911
356	19218421	0.8795
357	19511691	0.8814
358	19506665	0.8843
359	18491086	0.88
360	19047269	0.8837
361	18217408	0.8834
362	17977400	0.8914
365	19085805	0.8894
366	18339291	0.8754
367	16995567	0.8714
368	16848753	0.8828
369	18685462	0.8864
370	18640934	0.8836
371	18531308	0.8869
372	18638086	0.8864
373	18150095	0.8861
374	18478851	0.8797
375	19332212	0.8805
376	19316894	0.8803
377	17251472	0.8746
378	17993166	0.8862
379	18738535	0.8846
380	18380029	0.8855
381	18255799	0.8798
382	18844191	0.8787
383	15606622	0.8726
384	19021060	0.8686
385	25991757	0.8802
386	19526719	0.8903
388	18548743	0.8771
389	18377005	0.8803
390	19300033	0.891
391	19209440	0.8837
392	18660367	0.8902
393	19091439	0.8809
394	19241323	0.88
395	18997721	0.851
396	19238004	0.8861
397	18035533	0.8708
398	19330833	0.8819
399	18182119	0.8761
400	19581328	0.881
401	18972306	0.8867
402	18417385	0.8757
403	18444329	0.8826
404	19069357	0.8872
405	18628960	0.8769
406	17607511	0.8776
407	18720219	0.8756
408	19351247	0.882
409	17450225	0.8781
410	18349577	0.8879
411	18675196	0.8734
412	18369286	0.8826
413	17490087	0.8814
414	18998057	0.8817
415	18282019	0.878
416	18929879	0.8775
417	15834466	0.8824
418	18714133	0.8781
419	19250623	0.8607
420	18257811	0.8726
421	19559622	0.8747
423	19337959	0.8836
424	19078524	0.8853
425	18609785	0.8767
426	17957723	0.8889
427	19294194	0.8808
428	16415179	0.8503
429	18260058	0.875
430	19028978	0.8858
431	18239996	0.891
432	19545033	0.8744
433	18456052	0.8771
434	17196269	0.8791
435	18960950	0.884
437	15586923	0.8991
438	19173953	0.8693
439	19435089	0.8761
440	18686052	0.8865
441	19317116	0.8723
442	18619860	0.8697
443	18279969	0.855
444	16051988	0.8842
445	19056162	0.8832
446	18000995	0.8713
447	17193492	0.8489
448	19034901	0.8637
449	19524196	0.8786
450	19346499	0.8902
