# Supplementary material for: Large-scale transcriptome sequencing in broiler chickens to identify candidate genes for breast muscle weight and intramuscular fat content
Source: Genet Sel Evol. 2021 Aug 16;53:66. doi: 10.1186/s12711-021-00656-9 (PMC8369645; doi:10.1186/s12711-021-00656-9)
Supplement: Supplementary file 4 — Additional file 4: Table S2. Values of tuning parameters used in LASSO-1SE and EN-1SE in association analyses. [file 12711_2021_656_MOESM4_ESM.xlsx]

## Sheet: Sheet1
Table S2 Values of tuning parameters used in LASSO-1SE and EN-1SE in association analyses
Trait1	LASSO-1SE	EN-1SE
	λ	α	λ
BMW	0.3	0.05	4.35
IMF	0.27	0.8	0.34
TG	0.23	0.45	0.51
CHO	0.2	0.05	3.95
PL	0.26	0.85	0.31
1 BMW, breast muscle weight; IMF, Intramuscular fat percentage; TG, relative triglycerides content; CHO, relative cholesterol content; PL, relative phospholipids content.
