# Supplementary material for: Large-scale transcriptome sequencing in broiler chickens to identify candidate genes for breast muscle weight and intramuscular fat content
Source: Genet Sel Evol. 2021 Aug 16;53:66. doi: 10.1186/s12711-021-00656-9 (PMC8369645; doi:10.1186/s12711-021-00656-9)
Supplement: Supplementary file 7 — Additional file 7: Table S3. Genes in each WGCNA module for breast muscle weight. [file 12711_2021_656_MOESM7_ESM.xlsx]

## Sheet: Sheet1
Table S3 Genes in each WGCNA module for breast muscle weight
Module	Number of genes	Genes
Black	360	AARS, ABHD3, ACADS, ACAT1, ACO2, ACOT4, ACOX2, ACTA1, ACTN2, ACY1, ADHFE1, ADPRHL1, AGK, AHCY, AHCYL2, AIMP2, AK1, AKAP5, AKR1B10L3, AMN, AMPD1, AMY1A, ANKRD13C, ASB1, ATP5A1W, ATP5A1Z, ATP5C1, ATP5F1, ATP5F1B, ATP5G1, ATP5G3, ATP5O, ATP6V0A1, ATP6V1D, BBIP1, BHMT, BOD1, BPHL, BTF3, BTN1, BZW2, C14orf2, C15H12orf49, C1H21ORF33, C1QTNF3, C4H4orf54, CA2, CACNG1, CAND2, CAP2, CAPZB, CARNS1, CASQ2, C…
Blue	1279	AAAS, AAMDC, AAREL, ABCB8, ABCF3, ABHD1, ABHD12B, ABHD17A, ACAD8, ACADL, ACAP2, ACBD4, ACER3, ACYP1, ADAM11, ADAMTS5, ADAMTSL5, ADAT2, ADCY9, ADH5, ADIPOR1, ADNP2, ADO, ADPRH, ADPRHL, ADPRM, AES, AGMAT, AHI1, AIFM1, AK3, AKAP6, AKR7A2, ALDH9A1, ALG12, ALKBH4, AN1ZNF5L, ANAPC11, ANAPC15, ANKRD39, ANKRD40, ANKRD54, ANKRD66, ANO3, ANO8, AP3B1, AP3S2, AP5Z1, APAF1, APBB1, APH1AL, APOA1BP, AR, ARFIP2,…
Brown	1134	AAMP, AARSD1, ABCB7, ABCC10, ABCF2, ABHD11, ABHD14A, ABHD17C, ABL1, ACOT2L, ACSF3, ACTR6, ACVR1, ADAM10, ADGRA2, ADGRA3L, ADGRL2, ADNP, AFF4, AFTPH, AGPAT3, AGRN, AHCTF1, AIP, AKAP17A, AKAP8L, AKT1, ALAD, ALAS1, ALDH1L2, ALDH4A1, ALG2, ALG9, ANAPC10, ANAPC13, ANAPC2, ANGEL2, ANGPT4, ANKRD12, ANKRD13D, ANKRD26, ANKRD27, ANXA6, AP1AR, AP4E1, APC, APEH, API5, APLN, APOPT1, APPL1, AQR, ARF1, ARFGEF1,…
Cyan	163	ADSL, ALS2, ALYREF, ASB7, BTC, C1QBP, C26H6ORF125, C2H1orf35, C8orf59, CBX5, CCDC167, CHCHD1, CHCHD3, CHMP3, CWC15, DCTN6, EEF1A2, EEF1B2, EEF1D, EEF1G, EIF2S3, EIF3D, EIF3F, EIF3H, EIF3I, ENY2, ERH, FAM207A, FAM32A, FAU, FUT8, GEMIN2, GNG5, GPD1L, GTF3C6, HIKESHI, HRAS, IAH1, IER3IP1, ILF2, KLHL7, LOC107049046, LOC107049457, LOC112531805, LSM12, MAK16, MED28, MRPL18, MRPL20, MRPL21, MRPL23, MRPL…
Green	770	A4GALT, ABCA2, ABCC1, ABCC4, ABCC5, ABCD2, ABHD5, ACACB, ACSL4, ACSM4L, ACSM5, ACTL6A, AFF1, AKAP7, AKAP9, AKTIP, ALKBH5, ALPK1, AMH, AMPD3, ANK1, ANK2, ANKIB1, ANKRA2, ANKRD24, ANKRD29, ANO1, ANO5, ANTXR2, ANXA11, AOX1, AP3M1, AP3M2, APLP2, ARFGAP3, ARFGEF3, ARHGEF18, ARHGEF4, ARHGEF7, ARL5B, ARL6, ARL6IP1, ARL8B, ARPP21, ASB10, ASB12, ASXL1, ATG2B, ATG4C, ATRN, B4GALT5, BACH2, BAG5, BAZ2B, BCL2…
Greenyellow	210	AASS, ABCA1, ABHD2, ABI3, ACOT11, ACSS1, ADAMTS20, ADGRG1, ADRA2A, ADRB2, AMER1, AMER3, AMOTL1, AMOTL2, AOX2, AQP3, ARID5A, ARL4A, ARRDC2, ASAH2, ASL2, ATP1B4, ATP6V0A4, BAIAP2, BATF3, BBS2, C1orf167, C2CD3, C2CD4A, C2H8ORF76, C2orf88, CD2AP, CDKL1, CEBPD, CELSR1, CHAC1, CISH, CLIP2, CNOT4, CRYL1, CSNK2A1, CTDSPL, CXCL12, CYP2W2, DCP1B, DDIT4, DDX3X, DDX5, DENND2C, DRAM2, EIF2AK3, ELL, ELOVL1, EM…
Grey	182	ABL2, ABLIM2, ACAD11, ACKR1, ACP2, ACTR2, ADGRL3, AGO3, AGO4, ALK, ANK3, ANKRD50, AQP9, ARFGAP2, ARHGAP24, ARHGAP39, ARID1B, ARPC3, ARRDC1, ATF2, ATL2, ATXN2, BATF, BLMH, C10orf67, C22H8ORF4, C6H10ORF71, C7orf73, CAMK1, CCDC34, CCNH, CDC27, CELF6, CEP152, CEP19, CEP57L1, CITED2, CLN5, CMC2, COLQ, CRAMP1, CRAT, CREB3, CTCF, CXADR, CYB5A, CYP2D6, CYP7B1, DAPK1, DCAF6, DDHD1, DDIAS, DDIT3, DFFA, DIS…
Grey60	42	ADAM12, ADAM8, ADAMTS14, ANXA1, ANXA5, CAPG, CAPN2, COL14A1, COL16A1, COL1A1, COL1A2, COL20A1, CPXM1, CTSK, CTXN1, DBN1, DCX, DPYSL3, EMILIN2, FBN3, FN1, ITGA8, LGALS1, LRRC17, P4HA3, PAMR1, PLAC9, PRRX1, PRRX2, S100A11, S100A6, SERPINE2, SFRP2, SLIT3, TGFBI, THBS2, THY1, TPPP3, UGDH, VCAN, WISP1, ZNF469
Lightcyan	65	ABTB2, ASNS, BAG2, C3, CCDC169, CD276, CD7, CHRND, CHRNG, CIDEA, CNTF, COL12A1, CUL9, DNAH5L, DRC1, EFHC1, EXFABP, F10, FAM222A, FAM57A, FERMT2, FOXN4, GAS2L3, GPRC5C, HHLA2, HPX, IGSF9B, IL10RB, IL13RA2, LIMD1, LOC416695, LOC417973, LOC426385, MCM2, MRAS, MTBP, MYCBP2, NKAIN1, NTN4, NYX, OSGIN1, P2RX5, P3H2, PALB2, PGM3, PI3, PRLHR, RBPMS, RFFL, RHOC, RNF19B, RUNX1, SAXO1, SHISA2, SLC35E3, STARD…
Lightgreen	34	ACKR4, C1R, C1S, CMPK2, EPSTI1, FKBP6, GBP1, GBP4L, GIMAP8L1, GVINP1, HELZ2, IFI6, IFIT5, IFITM3, IRF1, IRF7, LOC100858381, LOC107053353, LOC107055361, MOV10, MX1, NMI, OASL, PARP14, RNF213, RSAD2, SAMD9L, SERPING1, TAP1, TAP2, TAPBP, TGM2, USP18, ZNFX1
Magenta	294	ABCA8, ABHD12, ABI3BP, ABR, ACKR3, ADAM19, ADAMTS12, ADAMTS13, ADAMTS15, ADAMTS19, ADAMTS2, ADAMTSL1, ADAMTSL3, ADGRB1, ADGRD1, ADM, AEBP1, AGTR1, AGTR2, AKAP12, AKR1D1, ALDH1A2, ALPL, ANGPTL2, ANTXR1, ANTXRL, ARHGAP6, ASAP3, ASPN, ATL1, BICC1, BMPER, BNC2, BOC, C1QTNF1, C1QTNF2, C3orf70, C4H20ORF194, C9ORF58, CA8, CAB39L, CACFD1, CACNA1G, CAPN5, CCDC80, CCLI5, CDH20, CDH23, CDK6, CERCAM, CHAD, C…
Midnightblue	102	ACSS2, AGBL1, ANKRD2, APOBEC2, ARX, ASB18, ATP2A2, AUTS2, AXIN2, BAK1, BLVRA, C3H1orf95, CA3A, CA3B, CD36, CDV3, CERS4, CLMN, CNKSR2, CSRP3, DAPP1, DDT, DGKH, DNAJB5, DOK5, EHD2, EN1, FAM13B, FGFRL1, FHL1, FNDC5, GSTT1, HOGA1, HOMER1, HS3ST2, IGF2BP2, INCENPL, KCNB2, KCNC2, KCNF1, KCNG2, KLHL3, KLHL34, LDHB, LGI2, LMCD1, LOC112531372, LOC112532553, LOC112533333, LOX, LRRC55, MAPKAPK3, MB, MEIS1, …
Pink	324	AAK1, ABCC6, ACOX3, ACVR1B, ACVR2A, ADIPOR2, ADPRHL2, AGAP3, AKAP10, AKIRIN2, ALG5, AMFR, ANKLE2, ANKRD11, ANKRD17, ANKRD31, ANKS3, AP3D1, ARID3B, ASAH1, ASB6, ASH1L, ASH2L, ATAD1, ATF4, ATG14, ATG16L1, ATXN1L, AXIN1, BAG4, BAZ1B, BCORL1, BDH2, BRD2, BRD4L, BRF2, BRPF1, C14H7orf26, C18H17orf62, C19orf60, C24H11orf57, C5H14orf4, C6H10orf76, CAAP1, CARS2, CASC3, CC2D1B, CCDC14, CCNT1, CDK12, CDK13,…
Purple	259	ABCB11, ABRA, ACSBG1, ADAMTS8, AKT3, AMD1, ANKRD1, ANXA2, ANXA7, APP, ARHGAP10, ARHGAP12, ARHGAP17, ARID5B, ARSJ, ASAP2, ASB5, ATF3, ATXN1, B3GNT5, BAALC, BAG3, BBS5, BCAR3, BRAF, BTBD1, BTBD10, BVES, C1H21ORF91, C2H6orf52, C5H11ORF96, CARS, CASD1, CD151, CD200R1L, CD99, CDKN1AL, CHFR, CHKA, CHSY3, CKAP2, CLCNKB, CNN1, CNP, CPED1, CREB5, CRH, CTNND1, CYB5R2, CYR61, DAPK2, DCP1A, DDAH1, DDTNFR23, …
Red	500	AAGAB, AATK, ABCA7, ABI1, ACACA, ACAT2, ACBD3, ACOT8, ACTG1, ACTR1A, ADCY3, ADD3, ADGRD2, ADRM1, AIDA, AIFM2, AIMP1, AK4, AK6, AKR1A1, ALDH3A2, AMOT, ANAPC16, ANKRD49, ANKZF1, APBB2, APIP, APOA5, ARF4, ARFGAP1, ARL1, ARMC9, ASB8, ASCC2, ATG13, ATP13A1, ATP6V0B, ATP6V0E2, ATP6V1AL, ATP6V1B2, ATP6V1E1, BCAR1, BCAS3, BCL2L10, BID, BRCC3, BRPF3, BSDC1, BTRC, C22H2ORF42, C3H1ORF198, C5H15orf52, CA14, …
Salmon	169	AATF, ADCK1, AEN, AKAP1, ALPK2, ARPC5L, ATAD3A, BMS1, C5H14ORF169, CAMLG, CCDC137, CCNK, CEBPZ, CHCHD4, COG3, COX11, COX18, CSTF2, CTU2, DDX18, DDX20, DDX21, DDX24, DDX27, DDX52, DHX33, DHX37, DIEXF, DKC1, DUSP22, EIF2B5, EIF4A3, EIF6, ELAC2, EMG1, ESF1, EXOSC2, FAN1, FCF1, FOXN2, FTSJ3, GEMIN5, GMPS, GNL2, GNL3, GPN2, GTF2H2, GTF3C4, GTF3C5, HEATR1, HELQ, ICMT, IMP4, KCTD10, KCTD15, LARS, LEO1, …
Tan	175	ABCB9, ACOD1, ADAMTS1, ADAMTS4, ADAMTS9, ADORA2B, ALDH1A3, ANGPTL4, APOLD1, ARHGAP8, ARRDC3, ATP1A1, ATP1B1, ATXN7, AXDND1, BACH1, BEST3, BTG2, CCAH221, CCL4, CCLI7, CCNL1, CCNL2, CD44, CD47, CD55, CDR2L, CH25H, CLK1, CR1L, CREM, CSF1, CSRNP1, DGKD, DMP1, DOC2B, DUSP4, DUSP5, EDA2R, EDNRB, EGR1, EGR3, EMP1, EPHA2, ERRFI1, ETS2, EVA1C, F13A1, F3, FLNB, FOS, FOSL2, FOXP4L, GBE, GFPT2, GJC2, GPR146,…
Turquoise	1601	ABCA3, ABCB6, ABCC9, ABCD3, ABCE1, ABCG5, ABHD10, ABHD13, ABHD17B, ABHD18, ACADSB, ACBD5, ACD, ACER2, ACOT7, ACP1, ACP6, ACTBL2L, ACTC2L, ACTN4, ACTR3B, ACVRL1, ADAL, ADAM23, ADAR, ADGRA1L, ADGRL4, ADRA2B, ADSS, ADSSL1, AEBP2, AGA, AGBL5, AGGF1, AGL, AGPS, AGTPBP1, AHCYL1, AHDC1, AHNAK2, AHR, AHSA2, AK2, AKAP11, ALCAM, ALG10, ALG3, AMACR, AMBRA1, AMDHD2, AMT, ANAPC4, ANGPT2, ANKMY2, ANKRD46, ANP3…
Yellow	846	ABCA9, ABCC3, ABCG4, ABHD6, ABRACL, ACAP1L, ACP5, ACSL5, ACTB, ACTN1, ACTR3, ADAM33, ADAMTSL2, ADAP2, ADCY7, ADGRG2, ADGRG3, ADGRG5, ADGRG6, ADORA3, AGPAT4, AKAP13, AKNA, AKR1B10L2, ALDH3B1L2, ALDOC, ALOX5, ALOX5AP, AMPD2, ANGPT1, ANKRD33B, ANKRD44, ANKRD61, ANLN, ANO4, AOAH, APBA1, APBB1IP, APMAP, APOA1, ARAP2, ARF3, ARHGAP15, ARHGAP19, ARHGAP25, ARHGAP27, ARHGAP30, ARHGAP45, ARHGDIB, ARHGEF6, A…
