# Supplementary material for: Large-scale transcriptome sequencing in broiler chickens to identify candidate genes for breast muscle weight and intramuscular fat content
Source: Genet Sel Evol. 2021 Aug 16;53:66. doi: 10.1186/s12711-021-00656-9 (PMC8369645; doi:10.1186/s12711-021-00656-9)
Supplement: Supplementary file 8 — Additional file 8: Table S4. GO terms enriched in the WGCNA modules correlated with breast muscle weight. Table S5. KEGG pathway enriched in the WGCNA modules correlated with breast muscle weight. [file 12711_2021_656_MOESM8_ESM.xlsx]

## Sheet: Table S4
Table S4 GO terms enriched in the WGCNA modules correlated with breast muscle weight
Module	ONTOLOGY	ID	Description	GeneRatio	BgRatio	pvalue	p.adjust	qvalue	geneID	Count
Turquoise	BP	GO:0016050	vesicle organization	45/1135	325/18670	1.98519e-07	0.00106406	0.000327418	CAV2/CHMP2B/TRAPPC2/TBC1D4/VPS36/GORASP1/KIF5B/STAM/BET1/PDCD6IP/BLOC1S5/VAPA/SEC23B/MCFD2/VTA1/STX7/SNX3/PI4K2B/SNAP23/SEC23A/TRAPPC6B/BLOC1S2/STX6/VPS8/AP2M1/PRKCI/RAB8B/UNC13C/SNAP29/GOLGA2/SPHK1/MYO18A/ARFGEF2/CTSZ/RAB22A/SNX19/RNF26/GNAI3/PLEKHJ1/AP1M1/PIK3C3/F2R/TMEM175/HOOK3/CHMP2A	45
Turquoise	BP	GO:0046488	phosphatidylinositol metabolic process	30/1135	174/18670	2.04096e-07	0.00109395	0.000327418	SBF1/PIGP/MTMR6/FAM126A/RAB5A/IMPA2/IMPAD1/IMPA1/EFR3A/PLCB1/RAB4A/OCRL/MTMR8/MTM1/INPP4B/MTMR7/PI4K2B/INPP5F/INPP5A/FAM126B/PLEKHA3/PIGK/VAC14/MTMR4/DPM1/PIP5K1A/PIP5K1C/PIK3R2/PIK3C3/MTMR12	30
Turquoise	BP	GO:0006914	autophagy	60/1135	496/18670	2.66307e-07	0.00142741	0.000327418	DRAM1/DNM1L/CHMP2B/VPS36/HMGB1/ACBD5/STAM/TBC1D5/RAB5A/RAB12/ROCK1/RAB3GAP2/LGALS8/EPM2A/VTA1/ATG5/UBXN2A/MID2/FUNDC2/MTMR8/MTM1/RAB33B/MFSD8/CASP3/EXOC1/SPATA18/SBF2/TOLLIP/AMBRA1/PSEN1/EIF2AK4/SNX6/RAB3GAP1/EIF4G1/USP13/ULK3/NEDD4/ATP6V0D1/VPS35/GABARAPL2/TEX264/ATG7/CLEC16A/SNAP29/GOLGA2/HSPB1/TP53INP2/SOGA1/CTSA/BNIP3L/GNAI3/PIK3R2/SUPT5H/PIK3C3/SLC38A9/WDR41/ACER2/VPS13A/SPTLC1/CHMP2A	60
Turquoise	BP	GO:0061919	process utilizing autophagic mechanism	60/1135	496/18670	2.66307e-07	0.00142741	0.000327418	DRAM1/DNM1L/CHMP2B/VPS36/HMGB1/ACBD5/STAM/TBC1D5/RAB5A/RAB12/ROCK1/RAB3GAP2/LGALS8/EPM2A/VTA1/ATG5/UBXN2A/MID2/FUNDC2/MTMR8/MTM1/RAB33B/MFSD8/CASP3/EXOC1/SPATA18/SBF2/TOLLIP/AMBRA1/PSEN1/EIF2AK4/SNX6/RAB3GAP1/EIF4G1/USP13/ULK3/NEDD4/ATP6V0D1/VPS35/GABARAPL2/TEX264/ATG7/CLEC16A/SNAP29/GOLGA2/HSPB1/TP53INP2/SOGA1/CTSA/BNIP3L/GNAI3/PIK3R2/SUPT5H/PIK3C3/SLC38A9/WDR41/ACER2/VPS13A/SPTLC1/CHMP2A	60
Turquoise	BP	GO:0006661	phosphatidylinositol biosynthetic process	23/1135	116/18670	4.19874e-07	0.00225052	0.000412979	SBF1/PIGP/MTMR6/RAB5A/IMPA1/RAB4A/OCRL/MTMR8/MTM1/INPP4B/MTMR7/PI4K2B/INPP5F/PLEKHA3/PIGK/VAC14/MTMR4/DPM1/PIP5K1A/PIP5K1C/PIK3R2/PIK3C3/MTMR12	23
Turquoise	BP	GO:0006650	glycerophospholipid metabolic process	43/1135	319/18670	7.73557e-07	0.00414627	0.000634046	SBF1/NAPEPLD/ETNK1/ACP6/PIGP/MTMR6/FAM126A/RAB5A/IMPA2/IMPAD1/IMPA1/CPNE3/EFR3A/PLCB1/RAB4A/SERAC1/OCRL/MTMR8/MTM1/INPP4B/MTMR7/PI4K2B/FAR1/GPAM/INPP5F/INPP5A/FAM126B/PLEKHA3/PIGK/SLC44A5/LIPC/VAC14/TAMM41/PCTP/MTMR4/SERINC3/DPM1/DDHD2/PIP5K1A/PIP5K1C/PIK3R2/PIK3C3/MTMR12	43
Turquoise	BP	GO:0046474	glycerophospholipid biosynthetic process	32/1135	217/18670	2.92307e-06	0.0156677	0.00198799	SBF1/ETNK1/ACP6/PIGP/MTMR6/RAB5A/IMPA1/CPNE3/RAB4A/OCRL/MTMR8/MTM1/INPP4B/MTMR7/PI4K2B/FAR1/GPAM/INPP5F/PLEKHA3/PIGK/SLC44A5/VAC14/TAMM41/PCTP/MTMR4/DPM1/DDHD2/PIP5K1A/PIP5K1C/PIK3R2/PIK3C3/MTMR12	32
Turquoise	BP	GO:0008654	phospholipid biosynthetic process	36/1135	260/18670	3.23389e-06	0.0173336	0.00198799	SBF1/ETNK1/ACP6/PIGP/MTMR6/RAB5A/IMPA1/CPNE3/RAB4A/SERAC1/OCRL/MTMR8/MTM1/INPP4B/MTMR7/PI4K2B/FAR1/GPAM/INPP5F/PLEKHA3/PIGK/SLC44A5/VAC14/TAMM41/PCTP/MTMR4/DPM1/DDHD2/PIP5K1A/PIP5K1C/PIK3R2/PIK3C3/MTMR12/HMGCS1/SPTLC1/TMEM38B	36
Turquoise	BP	GO:0016311	dephosphorylation	55/1135	478/18670	3.92943e-06	0.0210617	0.00214717	SBF1/NT5DC3/ACP6/RBM26/MTMR6/CYCS/NT5C3A/RPRD1A/IMPA2/ROCK1/IMPAD1/IMPA1/PPP3R1/PPM1B/EIF2AK2/RNGTT/PTP4A1/ACP1/OCRL/MTMR8/MTM1/INPP4B/ENOPH1/PPP3CA/MTMR7/PPP2R3C/CALM2/CALM1/CALM3/PPP2R5E/PPP3CB/INPP5F/INPP5A/RPAP2/PPP2R3A/PPP1R2/MPHOSPH10/ARPP19/GNAI2/PTPRG/UBLCP1/CPPED1/NT5M/PTPN11/MTMR4/PCIF1/POLB/EYA3/PHACTR4/RCAN3/ENSA/ITGA1/JAK2/CDC14B/MEF2C	55
Turquoise	BP	GO:0010498	proteasomal protein catabolic process	54/1135	477/18670	7.73384e-06	0.0414534	0.00380342	DNAJB9/TMTC3/FBXL14/LTN1/CDC16/CUL4A/UGGT2/CUL5/TRIM3/SMARCC1/CUL2/CTNNB1/UBE2W/DERL1/FBXL4/UFL1/UBXN2A/OPHN1/CUL4B/MTM1/FMR1/TRIM2/ANAPC4/TMEM129/UBR1/PSEN1/SEL1L/ATXN3/ERLIN1/ATE1/SUMO1/NFE2L2/SPOPL/UCHL5/GLMN/HECTD3/FAF1/RHBDD1/USP13/TBL1XR1/NEDD4/GABARAPL2/MAPK9/SKP1/BFAR/CLEC16A/UBE2G1/AURKA/SKP2/ERCC8/RNF180/SGTB/FBXL17/RAD23B	54
Turquoise	CC	GO:0010008	endosome membrane	64/1169	479/19717	8.74904e-10	5.75687e-07	4.6416e-07	NAPEPLD/RAB21/SCYL2/PACSIN2/LRP6/CHMP2B/MITD1/TM9SF2/VPS36/STAM/STEAP2/SNX13/TBC1D5/RAB5A/CMTM6/STARD3NL/RAB12/RAB4A/VTA1/STX7/SNX3/OCRL/TLR3/SBF2/AP2A2/ARHGAP1/PSEN1/SNX6/ARF6/RAB11FIP2/INPP5F/ABCB6/SLC11A1/EPHB1/AP2M1/ATP11B/RNF13/RAB8B/SLC30A4/SPPL2A/ATP6V0D1/VAC14/VPS35/RAC1/CLEC16A/VPS29/HLA-A/SPHK1/MTMR4/RAB22A/ECE1/SNX19/BACE1/ARL8A/LZTR1/ERBB2/SPPL2B/PIP5K1C/SCAMP4/SH3GL1/SLC38A9/ABHD17B/…	64
Turquoise	CC	GO:0005765	lysosomal membrane	49/1169	354/19717	2.71421e-08	1.78595e-05	4.70671e-06	GNAI1/RAP1B/DRAM1/AP1S2/ATP11A/MIOS/CMTM6/STARD3NL/NAPG/VAPA/RAB12/CPNE3/STX7/SLC17A5/LMBRD1/MAGT1/MFSD8/TLR3/ATP8A1/AP2A2/PSEN1/BLOC1S2/AP2M1/ATP11B/RNF13/CP/SLC30A4/SPPL2A/ATP6V0D1/VPS35/CCZ1/CCZ1B/CLEC16A/VASN/SNAP29/AP1B1/PNPLA7/CTSA/ECE1/DDOST/SIDT2/ARL8A/GNAI3/SPPL2B/AP1M1/SLC38A9/WDR41/GNAQ/TMEM175	49
Turquoise	CC	GO:0098852	lytic vacuole membrane	49/1169	355/19717	2.9724e-08	1.95584e-05	4.70671e-06	GNAI1/RAP1B/DRAM1/AP1S2/ATP11A/MIOS/CMTM6/STARD3NL/NAPG/VAPA/RAB12/CPNE3/STX7/SLC17A5/LMBRD1/MAGT1/MFSD8/TLR3/ATP8A1/AP2A2/PSEN1/BLOC1S2/AP2M1/ATP11B/RNF13/CP/SLC30A4/SPPL2A/ATP6V0D1/VPS35/CCZ1/CCZ1B/CLEC16A/VASN/SNAP29/AP1B1/PNPLA7/CTSA/ECE1/DDOST/SIDT2/ARL8A/GNAI3/SPPL2B/AP1M1/SLC38A9/WDR41/GNAQ/TMEM175	49
Turquoise	CC	GO:0005774	vacuolar membrane	54/1169	412/19717	3.54871e-08	2.33505e-05	4.70671e-06	GNAI1/RAP1B/DRAM1/AP1S2/ATP11A/MIOS/CMTM6/STARD3NL/NAPG/VAPA/RAB12/CPNE3/STX7/SLC17A5/LMBRD1/MAGT1/MFSD8/TLR3/ATP8A1/SBF2/AP2A2/PSEN1/BLOC1S2/ABCB6/AP2M1/ATP11B/RNF13/CP/SLC30A4/SPPL2A/ATP6V0D1/VAC14/VPS35/GABARAPL2/TEX264/CCZ1/CCZ1B/CLEC16A/VASN/SNAP29/AP1B1/PNPLA7/CTSA/ECE1/DDOST/SIDT2/ARL8A/GNAI3/SPPL2B/AP1M1/SLC38A9/WDR41/GNAQ/TMEM175	54
Turquoise	CC	GO:0005769	early endosome	47/1169	350/19717	1.31511e-07	8.65342e-05	1.3954e-05	NAPEPLD/RAB21/UHRF1BP1L/PACSIN2/LRP6/NIPA1/ATP11A/TRIM3/STAM/STEAP2/SNX13/RAB5A/CMTM6/DERL1/RAB4A/STX7/SNX3/PTP4A1/OCRL/TLR3/PSEN1/SNX6/ARF6/INPP5F/STX6/RNF11/VPS8/EPHB1/WDFY1/ATP11B/ATP6V0D1/VAC14/VPS35/FGD5/MGRN1/MAPK1/VPS29/HLA-A/SPHK1/MTMR4/RAB22A/SNX19/BACE1/AOC3/PLEKHJ1/SH3GL1/F2R	47
Turquoise	CC	GO:0005819	spindle	44/1169	347/19717	1.60685e-06	0.00105731	0.000142079	NEDD1/DYNLT3/CDC16/MZT1/WDR73/CBX3/DYNC1LI1/CTNNB1/CLASP2/RAD21/SPAST/TTK/PTP4A1/NUP62/SLC25A5/CEP44/CETN1/PPP2R3C/CALM2/CALM1/CALM3/MMS19/ARL3/GPSM2/NEK7/ASPM/EVI5/TBL1XR1/RASSF1/HDAC3/NUDCD2/MAPK1/KNTC1/SPECC1L/GOLGA2/HSPB1/AURKA/POLB/MAP7D1/ARL8A/TUBG1/KIF2A/HAUS6/CDC14B	44
Turquoise	CC	GO:0000151	ubiquitin ligase complex	37/1169	282/19717	4.82806e-06	0.00317686	0.000365916	CBLL1/FBXL14/CDC16/DCUN1D2/CUL4A/CUL5/DCUN1D5/CUL2/RANBP9/DERL1/FBXL4/CUL4B/KLHL2/DCUN1D4/ANAPC4/PCGF1/UBR1/SEL1L/DCAF17/SPOPL/GLMN/RNF11/ZYG11B/PHC3/NEDD4/VHL/SKP1/TRAF7/UBE2L3/MED27/MED31/UBE2V1/LZTR1/SKP2/ERCC8/FBXL17/PCGF3	37
Turquoise	CC	GO:0030119	AP-type membrane coat adaptor complex	12/1169	45/19717	8.25916e-06	0.00543453	0.000547713	AP1S2/TBC1D5/AP2A2/AP4S1/AP2M1/HIP1R/AP1B1/HIP1/AP4B1/AP1M1/FCHO2/AP3S1	12
Turquoise	CC	GO:0005766	primary lysosome	24/1169	155/19717	1.44911e-05	0.00953515	0.000768791	GNS/RAP1B/CMTM6/VAPA/GGH/CPNE3/RNASET2/STX7/MAGT1/AGA/ATP8A1/TOLLIP/SNAP23/PSEN1/NPC2/HEBP2/ATP11B/CPPED1/SNAP29/MAPK1/TUBB/CTSA/DDOST/ARL8A	24
Turquoise	CC	GO:0042582	azurophil granule	24/1169	155/19717	1.44911e-05	0.00953515	0.000768791	GNS/RAP1B/CMTM6/VAPA/GGH/CPNE3/RNASET2/STX7/MAGT1/AGA/ATP8A1/TOLLIP/SNAP23/PSEN1/NPC2/HEBP2/ATP11B/CPPED1/SNAP29/MAPK1/TUBB/CTSA/DDOST/ARL8A	24
Turquoise	CC	GO:0030131	clathrin adaptor complex	9/1169	29/19717	2.98248e-05	0.0196247	0.00143844	TBC1D5/AP2A2/AP2M1/HIP1R/AP1B1/HIP1/AP4B1/AP1M1/FCHO2	9
Turquoise	CC	GO:0098562	cytoplasmic side of membrane	25/1169	178/19717	5.24646e-05	0.0345217	0.00231949	GNAI1/CAV2/RAB21/KRAS/PRMT8/SYAP1/RAB5A/SNX9/PTP4A1/ACP1/PPP3CA/EXOC1/SPTB/CISD1/SPPL2A/GNAI2/DIABLO/CYTH1/HIP1/OSBPL2/GNAS/GNAI3/SPPL2B/PALM/GNAQ	25
Turquoise	CC	GO:0005802	trans-Golgi network	30/1169	236/19717	6.71248e-05	0.0441681	0.00257633	RAB21/CCDC91/AP1S2/GCC2/ATP11A/COG6/CLASP2/RAB12/FAM91A1/SNX9/OCRL/ATP8A1/PI4K2B/AP4S1/TRAPPC6B/STX6/ATP11B/SLC24A5/COG8/CHST6/RAC1/AP1B1/MYO18A/ARFGEF2/BACE1/AP4B1/PLEKHJ1/SCAMP4/AP1M1/RGP1	30
Turquoise	CC	GO:0031901	early endosome membrane	22/1169	149/19717	6.79864e-05	0.0447351	0.00257633	NAPEPLD/RAB21/LRP6/STAM/SNX13/RAB5A/CMTM6/RAB4A/STX7/SNX3/OCRL/PSEN1/SNX6/ARF6/INPP5F/EPHB1/VAC14/HLA-A/SPHK1/MTMR4/SNX19/SH3GL1	22
Turquoise	MF	GO:0019003	GDP binding	16/1144	74/17697	1.59487e-05	0.014912	0.00622664	GNAI1/RAP1B/RAB21/KRAS/RAB5A/DYNC1LI1/RALA/RAB12/RAB4A/SRP54/ARL3/RAB8B/SUCLG2/RAB40C/RAB22A/GNAI3	16
Turquoise	MF	GO:0019787	ubiquitin-like protein transferase activity	49/1144	407/17697	1.92636e-05	0.0180114	0.00622664	CBLL1/FBXL14/LTN1/TTC3/CUL5/TRIM3/NFX1/RNF138/UBE2V2/UBE2W/NSMCE2/FBXL4/UFL1/RLIM/XIAP/TRIM2/ANAPC4/TMEM129/RNF141/FBXO3/UBR1/G2E3/SEL1L/UBR7/UBE2E3/HECTD3/RNF11/RNF13/NEDD4/UBA3/VHL/SKP1/BFAR/TRAF7/MGRN1/UBE2L3/TRIM32/MED27/FBXW2/UBE2G1/MED31/UBE2V1/RNF26/SKP2/ERCC8/RNF180/PJA2/FBXL17/RNF170	49
Turquoise	MF	GO:0042578	phosphoric ester hydrolase activity	45/1144	367/17697	2.65203e-05	0.0247965	0.00622664	SBF1/NAPEPLD/NT5DC3/PLCXD2/ACP6/MTMR6/CYCS/PLCL2/NT5C3A/IMPA2/IMPAD1/IMPA1/PPP3R1/PLCB4/PLCB1/PPM1B/ENPP3/SMPDL3A/RNGTT/PTP4A1/ACP1/OCRL/MTMR8/MTM1/INPP4B/EDNRA/ENOPH1/PDE5A/PPP3CA/MTMR7/PPP3CB/PDE6C/INPP5F/INPP5A/RPAP2/PTPRG/UBLCP1/CPPED1/NT5M/PTPN11/MTMR4/EYA3/PDE4D/PDE8B/CDC14B	45
Turquoise	MF	GO:0004842	ubiquitin-protein transferase activity	46/1144	382/17697	3.41451e-05	0.0319257	0.00622664	CBLL1/FBXL14/LTN1/TTC3/CUL5/TRIM3/NFX1/RNF138/UBE2V2/UBE2W/FBXL4/RLIM/XIAP/TRIM2/ANAPC4/TMEM129/RNF141/FBXO3/UBR1/G2E3/SEL1L/UBR7/UBE2E3/HECTD3/RNF11/RNF13/NEDD4/VHL/SKP1/BFAR/TRAF7/MGRN1/UBE2L3/TRIM32/MED27/FBXW2/UBE2G1/MED31/UBE2V1/RNF26/SKP2/ERCC8/RNF180/PJA2/FBXL17/RNF170	46
Turquoise	MF	GO:0032182	ubiquitin-like protein binding	18/1144	96/17697	3.76478e-05	0.0352007	0.00622664	USP16/DCUN1D2/UCHL3/VPS36/USPL1/DCUN1D5/UBXN2A/NUP62/DCUN1D4/TOLLIP/FAF1/USP13/NEDD4/UBA2/TRIM32/HSPB1/TP53INP2/RAD23B	18
Turquoise	MF	GO:0044389	ubiquitin-like protein ligase binding	39/1144	308/17697	4.40893e-05	0.0412235	0.00622664	DNM1L/BLZF1/CUL4A/CUL5/CUL2/STAM/RALA/BAG1/UBE2W/DERL1/SNX9/SMC6/CUL4B/SLC25A5/TOLLIP/AMBRA1/DIO2/ATXN3/ERLIN1/SUMO1/TANK/XRCC5/PARP9/SPOPL/ATF6/DBT/GLMN/BCL10/FAF1/USP13/NAE1/GABARAPL2/SMAD5/UBE2L3/TUBB/UBE2G1/TRAF4/CD40/AURKA	39
Salmon	BP	GO:0042254	ribosome biogenesis	48/131	297/18670	5.25096e-53	6.92077e-50	6.4117e-50	UTP20/PWP1/NOP2/EMG1/WDR3/NOM1/TEX10/ESF1/WDR43/EIF4A3/RRP15/CEBPZ/HEATR1/LTV1/MDN1/DKC1/SDAD1/UTP3/NOP56/FCF1/DDX24/BMS1/PDCD11/WDR75/NOP58/WDR12/DDX18/IMP4/RRP9/NOP16/RSL1D1/TBL3/DHX37/PES1/EXOSC2/MYBBP1A/NLE1/AATF/DDX52/EIF6/DDX27/GNL2/FTSJ3/NOL6/UTP15/RCL1/WDR36/RIOK2	48
Salmon	BP	GO:0016072	rRNA metabolic process	39/131	253/18670	7.85426e-42	1.03519e-38	4.69847e-39	UTP20/PWP1/NOP2/EMG1/WDR3/TEX10/ESF1/WDR43/EIF4A3/RRP15/HEATR1/MDN1/DKC1/UTP3/NOP56/FCF1/DDX24/BMS1/PDCD11/WDR75/NOP58/WDR12/DDX18/IMP4/RRP9/RSL1D1/TBL3/DHX37/PES1/EXOSC2/GTF3C4/DDX52/DDX27/FTSJ3/NOL6/UTP15/RCL1/WDR36/RIOK2	39
Salmon	BP	GO:0006364	rRNA processing	37/131	214/18670	1.39773e-41	1.84221e-38	4.69847e-39	UTP20/NOP2/EMG1/WDR3/TEX10/ESF1/WDR43/EIF4A3/RRP15/HEATR1/MDN1/DKC1/UTP3/NOP56/FCF1/DDX24/BMS1/PDCD11/WDR75/NOP58/WDR12/DDX18/IMP4/RRP9/RSL1D1/TBL3/DHX37/PES1/EXOSC2/DDX52/DDX27/FTSJ3/NOL6/UTP15/RCL1/WDR36/RIOK2	37
Salmon	BP	GO:0034470	ncRNA processing	44/131	384/18670	1.53916e-41	2.02861e-38	4.69847e-39	UTP20/NOP2/EMG1/WDR3/WDR4/TEX10/ESF1/WDR43/EIF4A3/RRP15/HEATR1/MDN1/DKC1/CSTF2/UTP3/NOP56/FCF1/DDX24/BMS1/PDCD11/WDR75/NOP58/WDR12/DDX18/TOE1/IMP4/CTU2/RRP9/RSL1D1/TBL3/PUS1/DHX37/PES1/EXOSC2/ELAC2/DDX52/DDX27/PUS3/FTSJ3/NOL6/UTP15/RCL1/WDR36/RIOK2	44
Salmon	BP	GO:0042274	ribosomal small subunit biogenesis	13/131	67/18670	1.00087e-15	1.31915e-12	2.44424e-13	UTP20/EMG1/NOM1/HEATR1/LTV1/UTP3/FCF1/BMS1/TBL3/DHX37/DDX52/RCL1/RIOK2	13
Salmon	BP	GO:0030490	maturation of SSU-rRNA	10/131	46/18670	6.71775e-13	8.85399e-10	1.36712e-10	UTP20/HEATR1/UTP3/FCF1/BMS1/TBL3/DHX37/DDX52/RCL1/RIOK2	10
Salmon	BP	GO:0042273	ribosomal large subunit biogenesis	11/131	71/18670	2.37406e-12	3.129e-09	4.14121e-10	NOP2/MDN1/SDAD1/WDR12/DDX18/NOP16/RSL1D1/PES1/NLE1/EIF6/FTSJ3	11
Salmon	BP	GO:0006360	transcription by RNA polymerase I	10/131	64/18670	2.24425e-11	2.95793e-08	3.42544e-09	PWP1/TWISTNB/WDR43/POLR1C/HEATR1/POLR1A/WDR75/DHX33/UTP15/GTF2H2	10
Salmon	BP	GO:0000462	maturation of SSU-rRNA from tricistronic rRNA transcript (SSU-rRNA, 5.8S rRNA, LSU-rRNA)	8/131	35/18670	9.50321e-11	1.25252e-07	1.28932e-08	UTP20/HEATR1/UTP3/FCF1/BMS1/TBL3/DHX37/RCL1	8
Salmon	BP	GO:0000466	maturation of 5.8S rRNA from tricistronic rRNA transcript (SSU-rRNA, 5.8S rRNA, LSU-rRNA)	7/131	22/18670	1.11287e-10	1.46676e-07	1.35887e-08	UTP20/FCF1/WDR12/PES1/EXOSC2/FTSJ3/RCL1	7
Salmon	BP	GO:0000460	maturation of 5.8S rRNA	7/131	27/18670	5.62837e-10	7.41819e-07	6.24776e-08	UTP20/FCF1/WDR12/PES1/EXOSC2/FTSJ3/RCL1	7
Salmon	BP	GO:0045943	positive regulation of transcription by RNA polymerase I	6/131	22/18670	7.23608e-09	9.53716e-06	7.36303e-07	PWP1/WDR43/HEATR1/WDR75/DHX33/UTP15	6
Salmon	BP	GO:2000232	regulation of rRNA processing	5/131	12/18670	1.19925e-08	1.58061e-05	1.12642e-06	WDR43/HEATR1/WDR75/UTP15/RIOK2	5
Salmon	BP	GO:0090069	regulation of ribosome biogenesis	5/131	14/18670	2.99746e-08	3.95065e-05	2.61433e-06	WDR43/HEATR1/WDR75/UTP15/RIOK2	5
Salmon	BP	GO:0006403	RNA localization	12/131	230/18670	8.00609e-08	0.00010552	6.33227e-06	EIF4A3/XPO5/LTV1/DKC1/SDAD1/NOP58/WDR33/RBM27/EXOSC2/EIF6/NOL6/RIOK2	12
Salmon	BP	GO:0006356	regulation of transcription by RNA polymerase I	6/131	32/18670	8.29745e-08	0.00010936	6.33227e-06	PWP1/WDR43/HEATR1/WDR75/DHX33/UTP15	6
Salmon	BP	GO:0009451	RNA modification	10/131	163/18670	2.27212e-07	0.000299465	1.63199e-05	NOP2/EMG1/WDR4/TGS1/DKC1/METTL14/CTU2/PUS1/PUS3/FTSJ3	10
Salmon	BP	GO:0000470	maturation of LSU-rRNA	5/131	21/18670	2.92891e-07	0.000386031	1.98686e-05	WDR12/DDX18/RSL1D1/PES1/FTSJ3	5
Salmon	BP	GO:0006405	RNA export from nucleus	9/131	135/18670	4.637e-07	0.000611157	2.98001e-05	EIF4A3/XPO5/LTV1/SDAD1/WDR33/RBM27/EIF6/NOL6/RIOK2	9
Salmon	BP	GO:0006399	tRNA metabolic process	10/131	193/18670	1.07768e-06	0.00142038	6.26932e-05	YARS2/WDR4/MARS2/CSTF2/CTU2/PUS1/EXOSC2/GTF3C4/ELAC2/PUS3	10
Salmon	BP	GO:0031123	RNA 3'-end processing	9/131	150/18670	1.12656e-06	0.00148481	6.26932e-05	EIF4A3/DKC1/CSTF2/SUPV3L1/TOE1/WDR33/LEO1/EXOSC2/ELAC2	9
Salmon	BP	GO:0051168	nuclear export	10/131	194/18670	1.12956e-06	0.00148876	6.26932e-05	EIF4A3/XPO5/LTV1/SDAD1/WDR33/LSG1/RBM27/EIF6/NOL6/RIOK2	10
Salmon	BP	GO:0000054	ribosomal subunit export from nucleus	4/131	13/18670	1.57603e-06	0.00207721	8.01841e-05	LTV1/SDAD1/EIF6/RIOK2	4
Salmon	BP	GO:0033750	ribosome localization	4/131	13/18670	1.57603e-06	0.00207721	8.01841e-05	LTV1/SDAD1/EIF6/RIOK2	4
Salmon	BP	GO:0000463	maturation of LSU-rRNA from tricistronic rRNA transcript (SSU-rRNA, 5.8S rRNA, LSU-rRNA)	4/131	14/18670	2.19446e-06	0.00289229	0.000103059	WDR12/DDX18/PES1/FTSJ3	4
Salmon	BP	GO:0071428	rRNA-containing ribonucleoprotein complex export from nucleus	4/131	14/18670	2.19446e-06	0.00289229	0.000103059	LTV1/SDAD1/EIF6/RIOK2	4
Salmon	BP	GO:0006913	nucleocytoplasmic transport	12/131	343/18670	5.4689e-06	0.00720801	0.000247326	EIF4A3/XPO5/LTV1/SDAD1/WDR33/LSG1/GEMIN5/RBM27/EIF6/DDX20/NOL6/RIOK2	12
Salmon	BP	GO:0051169	nuclear transport	12/131	346/18670	5.97461e-06	0.00787453	0.000260547	EIF4A3/XPO5/LTV1/SDAD1/WDR33/LSG1/GEMIN5/RBM27/EIF6/DDX20/NOL6/RIOK2	12
Salmon	BP	GO:0015931	nucleobase-containing compound transport	10/131	241/18670	7.84822e-06	0.010344	0.000330451	SLC25A32/EIF4A3/XPO5/LTV1/SDAD1/WDR33/RBM27/EIF6/NOL6/RIOK2	10
Salmon	BP	GO:0050657	nucleic acid transport	9/131	193/18670	8.93461e-06	0.0117758	0.000351924	EIF4A3/XPO5/LTV1/SDAD1/WDR33/RBM27/EIF6/NOL6/RIOK2	9
Salmon	BP	GO:0050658	RNA transport	9/131	193/18670	8.93461e-06	0.0117758	0.000351924	EIF4A3/XPO5/LTV1/SDAD1/WDR33/RBM27/EIF6/NOL6/RIOK2	9
Salmon	BP	GO:0090305	nucleic acid phosphodiester bond hydrolysis	11/131	302/18670	9.38609e-06	0.0123709	0.000358153	UTP20/CSTF2/FCF1/TOE1/FAN1/AEN/NTHL1/EXOSC2/ELAC2/RCL1/GTF2H2	11
Salmon	BP	GO:0051236	establishment of RNA localization	9/131	196/18670	1.01153e-05	0.0133319	0.000374282	EIF4A3/XPO5/LTV1/SDAD1/WDR33/RBM27/EIF6/NOL6/RIOK2	9
Salmon	BP	GO:0006353	DNA-templated transcription, termination	6/131	75/18670	1.44071e-05	0.0189885	0.000517406	TWISTNB/POLR1C/CSTF2/POLR1A/WDR33/GTF2H2	6
Salmon	BP	GO:0000469	cleavage involved in rRNA processing	4/131	22/18670	1.5353e-05	0.0202352	0.000520744	UTP20/FCF1/EXOSC2/RCL1	4
Salmon	BP	GO:0016556	mRNA modification	4/131	22/18670	1.5353e-05	0.0202352	0.000520744	DKC1/METTL14/PUS1/PUS3	4
Salmon	BP	GO:0001510	RNA methylation	6/131	81/18670	2.24365e-05	0.0295713	0.000740437	NOP2/EMG1/WDR4/TGS1/METTL14/FTSJ3	6
Salmon	BP	GO:0022618	ribonucleoprotein complex assembly	10/131	277/18670	2.61776e-05	0.0345021	0.000841163	NOP2/TGS1/MDN1/OGFOD1/GEMIN5/SART3/NLE1/EIF6/WDR77/DDX20	10
Salmon	BP	GO:0071426	ribonucleoprotein complex export from nucleus	7/131	127/18670	3.16768e-05	0.0417501	0.000991772	EIF4A3/LTV1/SDAD1/WDR33/EIF6/NOL6/RIOK2	7
Salmon	BP	GO:0071166	ribonucleoprotein complex localization	7/131	128/18670	3.33158e-05	0.0439102	0.00101701	EIF4A3/LTV1/SDAD1/WDR33/EIF6/NOL6/RIOK2	7
Salmon	BP	GO:0000387	spliceosomal snRNP assembly	5/131	53/18670	3.45058e-05	0.0454787	0.00102764	TGS1/GEMIN5/SART3/WDR77/DDX20	5
Salmon	CC	GO:0030684	preribosome	23/133	76/19717	2.01396e-32	3.20219e-30	2.62874e-30	UTP20/EMG1/WDR3/RRP15/HEATR1/LTV1/UTP3/NOP56/FCF1/BMS1/PDCD11/NOP58/WDR12/IMP4/RRP9/RSL1D1/TBL3/PES1/EIF6/FTSJ3/NOL6/WDR36/RIOK2	23
Salmon	CC	GO:0032040	small-subunit processome	14/133	38/19717	1.68609e-21	2.68088e-19	1.10039e-19	UTP20/EMG1/WDR3/HEATR1/UTP3/NOP56/FCF1/PDCD11/NOP58/IMP4/RRP9/TBL3/NOL6/WDR36	14
Salmon	CC	GO:0044452	nucleolar part	21/133	178/19717	2.1624e-20	3.43821e-18	9.40833e-19	WDR3/TWISTNB/TAF4B/WDR43/POLR1C/HEATR1/DKC1/POLR1A/NOP56/NOP58/WDR12/WDR33/IMP4/LEO1/RRP9/TBL3/PES1/CCDC137/NOL6/UTP15/WDR36	21
Salmon	CC	GO:0030686	90S preribosome	11/133	31/19717	6.51806e-17	1.03637e-14	2.12694e-15	UTP20/WDR3/HEATR1/BMS1/WDR12/IMP4/RSL1D1/TBL3/PES1/NOL6/WDR36	11
Salmon	CC	GO:0001650	fibrillar center	11/133	132/19717	1.49915e-09	2.38365e-07	3.91357e-08	TAF4B/WDR43/HEATR1/DKC1/NOP56/NOP58/WDR33/IMP4/LEO1/CCDC137/UTP15	11
Salmon	CC	GO:0030687	preribosome, large subunit precursor	5/133	23/19717	3.95224e-07	6.28405e-05	8.59785e-06	RRP15/WDR12/PES1/EIF6/FTSJ3	5
Salmon	CC	GO:0055029	nuclear DNA-directed RNA polymerase complex	8/133	107/19717	6.45524e-07	0.000102638	1.13109e-05	TWISTNB/TAF4B/POLR1C/POLR1A/POLR3A/LEO1/POLR3E/GTF2H2	8
Salmon	CC	GO:0000428	DNA-directed RNA polymerase complex	8/133	108/19717	6.93247e-07	0.000110226	1.13109e-05	TWISTNB/TAF4B/POLR1C/POLR1A/POLR3A/LEO1/POLR3E/GTF2H2	8
Salmon	CC	GO:0030880	RNA polymerase complex	8/133	112/19717	9.15512e-07	0.000145566	1.32776e-05	TWISTNB/TAF4B/POLR1C/POLR1A/POLR3A/LEO1/POLR3E/GTF2H2	8
Salmon	CC	GO:0030688	preribosome, small subunit precursor	4/133	14/19717	1.8796e-06	0.000298857	2.45337e-05	UTP20/LTV1/FTSJ3/RIOK2	4
Salmon	CC	GO:0015030	Cajal body	6/133	77/19717	1.34688e-05	0.00214155	0.000159822	TGS1/DKC1/NOP58/TOE1/LSG1/SART3	6
Salmon	CC	GO:0005732	small nucleolar ribonucleoprotein complex	4/133	28/19717	3.57303e-05	0.00568112	0.000388645	DKC1/NOP56/NOP58/RRP9	4
Salmon	CC	GO:0061695	transferase complex, transferring phosphorus-containing groups	9/133	259/19717	6.6891e-05	0.0106357	0.000671619	TWISTNB/TAF4B/POLR1C/POLR1A/CCNK/POLR3A/LEO1/POLR3E/GTF2H2	9
Salmon	CC	GO:0005736	RNA polymerase I complex	3/133	13/19717	8.16775e-05	0.0129867	0.000761505	TWISTNB/POLR1C/POLR1A	3
Salmon	CC	GO:0005666	RNA polymerase III complex	3/133	17/19717	0.000190398	0.0302732	0.00152902	POLR1C/POLR3A/POLR3E	3
Salmon	CC	GO:0009295	nucleoid	4/133	43/19717	0.000199142	0.0316636	0.00152902	SUPV3L1/ELAC2/POLDIP2/ATAD3A	4
Salmon	CC	GO:0042645	mitochondrial nucleoid	4/133	43/19717	0.000199142	0.0316636	0.00152902	SUPV3L1/ELAC2/POLDIP2/ATAD3A	4
Salmon	MF	GO:0140098	catalytic activity, acting on RNA	28/132	386/17697	5.18373e-20	1.43589e-17	1.22772e-17	YARS2/NOP2/EMG1/WDR4/TWISTNB/TGS1/EIF4A3/POLR1C/MARS2/METTL14/POLR1A/DDX24/SUPV3L1/POLR3A/DDX18/TOE1/POLR3E/PUS1/DHX37/EXOSC2/ELAC2/DHX33/DDX52/DDX27/PUS3/DDX20/FTSJ3/RCL1	28
Salmon	MF	GO:0003724	RNA helicase activity	9/132	78/17697	6.40882e-09	1.77524e-06	7.58939e-07	EIF4A3/DDX24/SUPV3L1/DDX18/DHX37/DHX33/DDX52/DDX27/DDX20	9
Salmon	MF	GO:0030515	snoRNA binding	6/132	26/17697	3.12879e-08	8.66675e-06	2.26385e-06	DKC1/NOP56/BMS1/NOP58/IMP4/RRP9	6
Salmon	MF	GO:0004386	helicase activity	11/132	163/17697	3.82339e-08	1.05908e-05	2.26385e-06	RECQL/EIF4A3/HELQ/DDX24/SUPV3L1/DDX18/DHX37/DHX33/DDX52/DDX27/DDX20	11
Salmon	MF	GO:0043021	ribonucleoprotein complex binding	8/132	133/17697	6.9438e-06	0.00192343	0.000328917	EIF4A3/XPO5/PTCD3/WDR12/GEMIN5/PES1/DHX33/EIF6	8
Salmon	MF	GO:0008173	RNA methyltransferase activity	6/132	66/17697	9.67279e-06	0.00267936	0.000381821	NOP2/EMG1/WDR4/TGS1/METTL14/FTSJ3	6
Salmon	MF	GO:0003899	DNA-directed 5'-3' RNA polymerase activity	5/132	41/17697	1.29256e-05	0.00358038	0.000437331	TWISTNB/POLR1C/POLR1A/POLR3A/POLR3E	5
Salmon	MF	GO:0034062	5'-3' RNA polymerase activity	5/132	45/17697	2.05755e-05	0.0056994	0.000541459	TWISTNB/POLR1C/POLR1A/POLR3A/POLR3E	5
Salmon	MF	GO:0097747	RNA polymerase activity	5/132	45/17697	2.05755e-05	0.0056994	0.000541459	TWISTNB/POLR1C/POLR1A/POLR3A/POLR3E	5
Salmon	MF	GO:0016779	nucleotidyltransferase activity	7/132	137/17697	7.53382e-05	0.0208687	0.00178432	TWISTNB/POLR1C/DKC1/POLR1A/POLR3A/CTU2/POLR3E	7
Salmon	MF	GO:0001054	RNA polymerase I activity	3/132	12/17697	8.49538e-05	0.0235322	0.00182915	TWISTNB/POLR1C/POLR1A	3
Salmon	MF	GO:0009982	pseudouridine synthase activity	3/132	13/17697	0.000109838	0.0304251	0.00216785	DKC1/PUS1/PUS3	3
Salmon	MF	GO:0008757	S-adenosylmethionine-dependent methyltransferase activity	7/132	155/17697	0.000162993	0.045149	0.00292403	NOP2/EMG1/WDR4/METTL14/SETD6/ICMT/FTSJ3	7
Salmon	MF	GO:0001056	RNA polymerase III activity	3/132	15/17697	0.000172843	0.0478774	0.00292403	POLR1C/POLR3A/POLR3E	3
Purple	BP	GO:0031032	actomyosin structure organization	14/202	199/18670	3.64407e-08	0.000121894	0.000105563	LMOD2/MET/ITGB1/ROCK2/WDR1/TGFB3/SYNPO2L/ANKRD1/NRAP/TMEFF2/PXN/MYH10/PRKAR1A/SRC	14
Purple	BP	GO:0030239	myofibril assembly	8/202	73/18670	1.20329e-06	0.00402499	0.00146181	LMOD2/ITGB1/WDR1/SYNPO2L/ANKRD1/NRAP/MYH10/PRKAR1A	8
Purple	BP	GO:1902903	regulation of supramolecular fiber organization	16/202	352/18670	1.51387e-06	0.00506389	0.00146181	LMOD2/MET/MTPN/APP/CKAP2/ROCK2/WDR1/TGFB3/SYNPO2L/NCKAP1/TMEFF2/MAP1A/PXN/HSPA8/FLNA/RICTOR	16
Purple	BP	GO:0007409	axonogenesis	18/202	468/18670	3.55863e-06	0.0119036	0.0025772	PRKCQ/GATA3/PLXNB2/NRCAM/APP/EFNB2/ITGB1/FEZ2/FYN/PALLD/VCL/NRP2/RAPH1/NEXN/MAP1A/MYH10/SRC/CNP	18
Purple	BP	GO:0007015	actin filament organization	16/202	400/18670	7.7513e-06	0.0259281	0.00439461	LMOD2/MET/MTPN/ARHGAP12/ROCK2/WDR1/TGFB3/SYNPO2L/NRAP/NCKAP1/TMEFF2/ARHGAP17/PXN/SRC/FLNA/RICTOR	16
Purple	BP	GO:0007411	axon guidance	13/202	276/18670	1.02168e-05	0.0341751	0.00439461	PRKCQ/GATA3/PLXNB2/NRCAM/APP/EFNB2/FEZ2/FYN/PALLD/NRP2/NEXN/MYH10/SRC	13
Purple	BP	GO:0097485	neuron projection guidance	13/202	277/18670	1.06192e-05	0.0355214	0.00439461	PRKCQ/GATA3/PLXNB2/NRCAM/APP/EFNB2/FEZ2/FYN/PALLD/NRP2/NEXN/MYH10/SRC	13
Purple	BP	GO:1902905	positive regulation of supramolecular fiber organization	11/202	204/18670	1.42692e-05	0.0477306	0.00516697	LMOD2/MET/APP/ROCK2/WDR1/TGFB3/SYNPO2L/NCKAP1/PXN/FLNA/RICTOR	11
Purple	CC	GO:0005924	cell-substrate adherens junction	22/211	408/19717	5.48465e-10	1.86478e-07	8.77022e-08	FLNC/TSPAN9/EFNB2/ITGB1/VIM/YES1/SDCBP/PALLD/CD151/VCL/PDLIM1/NRAP/NCKAP1/ITGA6/NEXN/JAK1/LIMS2/PXN/TNC/GNA13/HSPA8/FLNA	22
Purple	CC	GO:0030055	cell-substrate junction	22/211	412/19717	6.58633e-10	2.23935e-07	8.77022e-08	FLNC/TSPAN9/EFNB2/ITGB1/VIM/YES1/SDCBP/PALLD/CD151/VCL/PDLIM1/NRAP/NCKAP1/ITGA6/NEXN/JAK1/LIMS2/PXN/TNC/GNA13/HSPA8/FLNA	22
Purple	CC	GO:0005925	focal adhesion	21/211	405/19717	2.78148e-09	9.45704e-07	2.46917e-07	FLNC/TSPAN9/EFNB2/ITGB1/VIM/YES1/SDCBP/PALLD/CD151/VCL/PDLIM1/NCKAP1/ITGA6/NEXN/JAK1/LIMS2/PXN/TNC/GNA13/HSPA8/FLNA	21
Purple	CC	GO:0005911	cell-cell junction	18/211	459/19717	2.37636e-06	0.000807962	0.000158215	MAGI2/APP/ITGB1/BVES/WDR1/CTNND1/DLG5/VCL/PDLIM1/NRAP/ITGA6/ABCB11/LIMS2/ANXA2/MYO1E/ARHGAP17/FLNA/TJP2	18
Purple	CC	GO:0005884	actin filament	9/211	111/19717	3.05339e-06	0.00103815	0.000162633	LMOD2/YES1/FYN/PALLD/WDR1/PDLIM1/NCKAP1/SRC/FLNA	9
Purple	CC	GO:0044449	contractile fiber part	12/211	221/19717	4.8743e-06	0.00165726	0.000212874	FLNC/LMOD2/ABRA/PALLD/VCL/SYNPO2L/PDLIM1/ANKRD1/NRAP/BAG3/NEXN/FLNA	12
Purple	CC	GO:0030016	myofibril	12/211	224/19717	5.5953e-06	0.0019024	0.000212874	FLNC/LMOD2/ABRA/PALLD/VCL/SYNPO2L/PDLIM1/ANKRD1/NRAP/BAG3/NEXN/FLNA	12
Purple	CC	GO:0043292	contractile fiber	12/211	234/19717	8.72129e-06	0.00296524	0.000290327	FLNC/LMOD2/ABRA/PALLD/VCL/SYNPO2L/PDLIM1/ANKRD1/NRAP/BAG3/NEXN/FLNA	12
Purple	CC	GO:0030017	sarcomere	11/211	204/19717	1.30024e-05	0.00442081	0.000384749	FLNC/LMOD2/ABRA/PALLD/SYNPO2L/PDLIM1/ANKRD1/NRAP/BAG3/NEXN/FLNA	11
Purple	CC	GO:0031674	I band	9/211	143/19717	2.39885e-05	0.00815611	0.000638853	FLNC/PALLD/SYNPO2L/PDLIM1/ANKRD1/NRAP/BAG3/NEXN/FLNA	9
Purple	CC	GO:0031252	cell leading edge	15/211	403/19717	3.09667e-05	0.0105287	0.00074972	APP/ITGB1/VIM/SLC39A6/NRBP1/PALLD/CTNND1/SLC1A2/NCKAP1/RAPH1/ANXA2/PXN/MYH10/KSR1/SRC	15
Purple	CC	GO:0030027	lamellipodium	10/211	193/19717	4.53426e-05	0.0154165	0.00100629	APP/ITGB1/SLC39A6/NRBP1/PALLD/CTNND1/NCKAP1/RAPH1/PXN/MYH10	10
Purple	CC	GO:0099091	postsynaptic specialization, intracellular component	4/211	21/19717	6.6133e-05	0.0224852	0.00135479	YES1/FYN/CTNND1/SRC	4
Purple	CC	GO:0030018	Z disc	8/211	132/19717	8.91365e-05	0.0303064	0.0016956	FLNC/PALLD/SYNPO2L/PDLIM1/NRAP/BAG3/NEXN/FLNA	8
Purple	CC	GO:0098978	glutamatergic synapse	13/211	349/19717	0.000104445	0.0355114	0.00185436	NRCAM/EFNB2/ITGB1/YES1/FYN/CTNND1/SLC1A2/NRP2/HOMER2/MYH10/PRKAR1A/SRC/FLNA	13
Purple	MF	GO:0003779	actin binding	19/200	431/17697	4.64881e-07	0.00021524	0.000193782	FLNC/LMOD2/ITGB1/ABRA/VASH2/PALLD/KLHL5/WDR1/VCL/SYNPO2L/PDLIM1/NRAP/NEXN/MYO7B/MYO1E/HOMER2/MAP1A/MYH10/FLNA	19
Purple	MF	GO:0098631	cell adhesion mediator activity	6/200	59/17697	5.29111e-05	0.0244979	0.0110278	NRCAM/ITGB1/PALLD/PDLIM1/NEXN/ANXA2	6
Pink	BP	GO:0016570	histone modification	20/235	454/18670	1.3232e-06	0.00349721	0.00308671	EP300/KDM5A/NCOA1/VRK1/MTA1/DMAP1/WDR82/BRPF1/NSD1/KDM8/NAA60/CREBBP/JMJD6/BAZ1B/ZNF335/CHD5/ASH2L/ASH1L/KANSL1/MLLT6	20
Pink	BP	GO:0016569	covalent chromatin modification	20/235	474/18670	2.55434e-06	0.00675111	0.00308671	EP300/KDM5A/NCOA1/VRK1/MTA1/DMAP1/WDR82/BRPF1/NSD1/KDM8/NAA60/CREBBP/JMJD6/BAZ1B/ZNF335/CHD5/ASH2L/ASH1L/KANSL1/MLLT6	20
Pink	BP	GO:0008380	RNA splicing	19/235	469/18670	8.20094e-06	0.0216751	0.00660679	CDK13/SRSF5/HNRNPH3/PRPF40A/SF3B3/USP4/LUC7L/RNPS1/JMJD6/PRKRIP1/PRPF8/RALY/TARDBP/PRPF3/SRPK1/CDK12/CASC3/CIRBP/PCBP2	19
Pink	BP	GO:0018205	peptidyl-lysine modification	17/235	397/18670	1.22096e-05	0.0322699	0.00737715	EP300/NCOA1/DMAP1/HMG20A/WDR82/BRPF1/NSD1/NAA60/CREBBP/JMJD6/ZNF335/CHD5/ASH2L/ASH1L/KANSL1/MLLT6/SENP1	17
Pink	BP	GO:1903311	regulation of mRNA metabolic process	15/235	324/18670	1.62199e-05	0.0428691	0.00784017	SRSF5/ZC3H14/CNOT1/LARP1/RNPS1/JMJD6/TARDBP/PUM1/YTHDF2/SRPK1/SAFB/CIRBP/UPF1/PTCD2/CCNT1	15
Pink	CC	GO:0010494	cytoplasmic stress granule	8/238	66/19717	1.25914e-06	0.000414256	0.000239597	LSM14A/LARP1/RPTOR/NUFIP2/TARDBP/PUM1/CASC3/CIRBP	8
Pink	CC	GO:0016607	nuclear speck	18/238	397/19717	1.71787e-06	0.000565178	0.000239597	CDK13/PNISR/FOXO4/SRSF5/ZC3H14/HIF1A/PRPF40A/PSKH1/RNPS1/BRD2/PRPF8/CHD5/TARDBP/PUM1/GATAD2B/PRPF3/CDK12/CASC3	18
Pink	CC	GO:0019908	nuclear cyclin-dependent protein kinase holoenzyme complex	4/238	12/19717	9.49664e-06	0.00312439	0.000628011	CDK13/MNAT1/CDK12/CCNT1	4
Pink	CC	GO:0036464	cytoplasmic ribonucleoprotein granule	12/238	212/19717	1.0853e-05	0.00357062	0.000628011	EDC3/CNOT1/LSM14A/LARP1/RPTOR/NUFIP2/TARDBP/PUM1/YTHDF2/CASC3/CIRBP/UPF1	12
Pink	CC	GO:0000790	nuclear chromatin	16/238	377/19717	1.49367e-05	0.00491418	0.000628011	RAD51AP1/CDK13/NCOA1/HIF1A/TTC21B/MTA1/DMAP1/DVL3/E2F4/CREBBP/CHD5/TARDBP/ASH2L/ETV3/GATAD2B/CDK12	16
Pink	CC	GO:0005681	spliceosomal complex	11/238	185/19717	1.60255e-05	0.00527241	0.000628011	HNRNPH3/PRPF40A/SF3B3/LUC7L/PRKRIP1/PRPF8/RALY/PRPF3/CASC3/CIRBP/UPF1	11
Pink	CC	GO:0061695	transferase complex, transferring phosphorus-containing groups	13/238	259/19717	1.69147e-05	0.00556492	0.000628011	CDK13/MNAT1/ATG14/ACVR2A/SMCR8/PRPSAP1/RPRD2/TAF8/CDK12/POLRMT/INSR/ACVR1B/CCNT1	13
Pink	CC	GO:0035770	ribonucleoprotein granule	12/238	223/19717	1.80109e-05	0.00592558	0.000628011	EDC3/CNOT1/LSM14A/LARP1/RPTOR/NUFIP2/TARDBP/PUM1/YTHDF2/CASC3/CIRBP/UPF1	12
Pink	CC	GO:1902911	protein kinase complex	8/238	109/19717	5.33735e-05	0.0175599	0.00165427	CDK13/MNAT1/ACVR2A/SMCR8/CDK12/INSR/ACVR1B/CCNT1	8
Pink	CC	GO:1902554	serine/threonine protein kinase complex	7/238	88/19717	9.45942e-05	0.0311215	0.00263868	CDK13/MNAT1/ACVR2A/SMCR8/CDK12/ACVR1B/CCNT1	7
Pink	CC	GO:0032806	carboxy-terminal domain protein kinase complex	4/238	21/19717	0.000105414	0.0346811	0.00267317	CDK13/MNAT1/CDK12/CCNT1	4
Pink	MF	GO:0035257	nuclear hormone receptor binding	10/235	152/17697	3.64126e-05	0.0157303	0.010293	EP300/CRY1/NCOA1/MED12/PPID/HIF1A/CNOT1/NSD1/MED1/MED16	10
Pink	MF	GO:0003714	transcription corepressor activity	12/235	238/17697	8.43768e-05	0.0364508	0.010293	NPAT/UBP1/GMNN/MTA1/DMAP1/SIAH2/NSD1/E4F1/CREBBP/MNT/RERE/MED1	12
Pink	MF	GO:0003713	transcription coactivator activity	14/235	319/17697	9.773e-05	0.0422194	0.010293	TCF20/EP300/KDM5A/NPAT/NCOA1/MED12/MTA1/E4F1/CREBBP/JMJD6/MNT/RERE/MED1/MED16	14
Pink	MF	GO:0008013	beta-catenin binding	7/235	82/17697	0.000108648	0.046936	0.010293	EP300/MED12/FOXO4/DVL3/AXIN1/DVL1/ASH2L	7
Green	BP	GO:0016236	macroautophagy	30/585	295/18670	1.5795e-08	7.24202e-05	6.30471e-05	GABARAPL1/PIK3R4/FYCO1/VPS4B/NPC1/RB1CC1/MAP3K7/RAB23/TSG101/SCFD1/ATG2B/BNIP3/STAM2/PACS2/PRKAA2/PIK3CA/VPS13C/VDAC1/TSC1/CHMP6/WDR81/ULK2/DYNLL2/MAP1LC3A/MTOR/PIP4K2B/NBR1/PRKAA1/UBQLN1/PLAA	30
Green	BP	GO:0010256	endomembrane system organization	37/585	438/18670	4.92188e-08	0.000225668	9.82305e-05	GOLGB1/ABCD2/SUN2/ARHGEF7/RAB18/AKAP9/SNX10/DNAJC13/VPS4B/VCPIP1/NDRG1/SPTBN1/LPIN1/CLCN3/ANK2/TSG101/GOLGA5/BAG5/PSAP/OBSL1/CLASP1/STAM2/PDCD10/RAB27A/AKTIP/TMF1/CAV3/ARL6IP1/SURF4/SEC16A/NDEL1/CHMP6/CDC42/ZMPSTE24/LEMD2/LMAN1/TMED7	37
Green	BP	GO:0006914	autophagy	39/585	496/18670	1.42994e-07	0.000655628	0.000142693	GABARAPL1/PIK3R4/FYCO1/VPS4B/NPC1/RB1CC1/MAP3K7/RAB23/EIF4G2/TSG101/SCFD1/ATG2B/PSAP/BNIP3/SH3BP4/STAM2/PACS2/PRKAA2/ATG4C/PIK3CB/PIK3CA/HERC1/VPS13C/VDAC1/TSC1/FOXK2/CHMP6/WDR81/ULK2/CLTC/DYNLL2/MAP1LC3A/MTOR/ZMPSTE24/PIP4K2B/NBR1/PRKAA1/UBQLN1/PLAA	39
Green	BP	GO:0061919	process utilizing autophagic mechanism	39/585	496/18670	1.42994e-07	0.000655628	0.000142693	GABARAPL1/PIK3R4/FYCO1/VPS4B/NPC1/RB1CC1/MAP3K7/RAB23/EIF4G2/TSG101/SCFD1/ATG2B/PSAP/BNIP3/SH3BP4/STAM2/PACS2/PRKAA2/ATG4C/PIK3CB/PIK3CA/HERC1/VPS13C/VDAC1/TSC1/FOXK2/CHMP6/WDR81/ULK2/CLTC/DYNLL2/MAP1LC3A/MTOR/ZMPSTE24/PIP4K2B/NBR1/PRKAA1/UBQLN1/PLAA	39
Green	BP	GO:0015849	organic acid transport	29/585	333/18670	7.54227e-07	0.00345813	0.000501759	SLC26A5/PNPLA8/IRS2/ABCC4/SLC25A30/SLC16A10/ACSL4/CPT1A/SLC16A9/PSAP/LRRC8D/PRKAA2/SLC35D1/SLC7A6/SLC36A1/PLA2G10/ABCC1/ARL6IP1/ACACB/STXBP1/RXRA/MAP2K6/SLC25A10/SLC43A2/MFSD2A/PPARD/NFE2L1/PLIN2/SLC27A1	29
Green	BP	GO:0046942	carboxylic acid transport	29/585	333/18670	7.54227e-07	0.00345813	0.000501759	SLC26A5/PNPLA8/IRS2/ABCC4/SLC25A30/SLC16A10/ACSL4/CPT1A/SLC16A9/PSAP/LRRC8D/PRKAA2/SLC35D1/SLC7A6/SLC36A1/PLA2G10/ABCC1/ARL6IP1/ACACB/STXBP1/RXRA/MAP2K6/SLC25A10/SLC43A2/MFSD2A/PPARD/NFE2L1/PLIN2/SLC27A1	29
Green	BP	GO:0046486	glycerolipid metabolic process	32/585	414/18670	2.7532e-06	0.0126234	0.00156995	PNPLA8/OSBPL8/LPCAT3/GK/ABHD5/PIK3R4/GPCPD1/SERINC1/LPIN1/ACSL4/DAGLA/CPT1A/CAT/DGKZ/PIK3CB/PIK3CA/PIGB/PLA2G15/LPCAT2/MGLL/CAV3/PLA2G10/PDGFA/PIK3R6/DGKE/PIGW/CDS2/SERINC2/MFSD2A/PIP4K2B/SLC44A1/SLC27A1	32
Green	BP	GO:0031331	positive regulation of cellular catabolic process	29/585	361/18670	3.81513e-06	0.0174924	0.00190355	ABCD2/MDM2/IRS2/NUB1/ANKIB1/ABHD5/FYCO1/MAP3K7/RNF144A/FBXL5/CPT1A/PRR5L/ENTPD5/CPEB3/BNIP3/SH3BP4/PRKAA2/PIK3CB/VPS13C/EDEM1/CAV3/CNOT8/TSC1/DAB2IP/PTPN1/PIP4K2B/DAB2/PRKAA1/UBQLN1	29
Green	BP	GO:0019216	regulation of lipid metabolic process	31/585	410/18670	6.1637e-06	0.0282605	0.00273349	ABCD2/PDK3/IRS2/RB1/SMARCD3/ABHD5/PIK3R4/RDH10/GRHL1/FDFT1/CPT1A/DGKZ/PSAP/SORBS1/PRKAA2/MBTPS1/LONP2/PDGFA/ACACB/RXRA/DAB2IP/PIK3R6/WDR81/MTOR/ZMPSTE24/LDLRAP1/PPARD/NFE2L1/PRKAA1/PLIN2/SLC27A1	31
Green	BP	GO:0010498	proteasomal protein catabolic process	34/585	477/18670	7.89553e-06	0.036201	0.00273349	UBE2H/MDM2/HERC2/NUB1/ANKIB1/CUL1/PSME4/ERLEC1/FBXO48/RNF144A/UBE2D3/FBXL5/MAEA/RNF103/FBXO33/BAG5/STYX/UBE2D1/BUB3/EDEM3/RNF7/N4BP1/TMF1/CRBN/EDEM1/RNF34/PSMD5/DAB2IP/SPSB1/UBE4B/NFE2L1/DAB2/UBQLN1/PLAA	34
Green	BP	GO:0043161	proteasome-mediated ubiquitin-dependent protein catabolic process	31/585	419/18670	9.52261e-06	0.0436611	0.00273349	UBE2H/MDM2/HERC2/NUB1/ANKIB1/CUL1/PSME4/ERLEC1/FBXO48/RNF144A/UBE2D3/FBXL5/MAEA/RNF103/FBXO33/BAG5/STYX/UBE2D1/BUB3/EDEM3/RNF7/N4BP1/CRBN/EDEM1/RNF34/PSMD5/SPSB1/UBE4B/DAB2/UBQLN1/PLAA	31
Green	BP	GO:0015711	organic anion transport	34/585	482/18670	9.84534e-06	0.0451409	0.00273349	SLC26A5/CFTR/PNPLA8/OSBPL8/IRS2/ABCC4/SLC25A30/SLC16A10/ACSL4/CPT1A/SLC16A9/PSAP/LRRC8D/PRKAA2/SLC35D1/ABCC5/SLC7A6/SLC36A1/PLA2G10/ABCC1/ARL6IP1/ACACB/STXBP1/RXRA/MAP2K6/SLC25A10/SLC43A2/MFSD2A/PPARD/NFE2L1/SLC25A42/CA9/PLIN2/SLC27A1	34
Green	BP	GO:0006006	glucose metabolic process	20/585	209/18670	9.88267e-06	0.045312	0.00273349	PDK3/IRS2/PGM2L1/IGFBP3/MAEA/KCNJ11/LRP5/CPT1A/SORBS1/GPD2/PIK3CA/ACACB/FOXK2/SLC25A10/H6PD/MTOR/ZMPSTE24/PPARD/NFE2L1/PRKAA1	20
Green	BP	GO:0007034	vacuolar transport	16/585	142/18670	9.92653e-06	0.0455131	0.00273349	TGFBRAP1/TMEM106B/PIK3R4/VPS4B/NPC1/SNX16/DENND3/IGF2R/RHOB/HGSNAT/TSG101/PSAP/AP3M1/VPS13C/AKTIP/CHMP6	16
Green	BP	GO:0015908	fatty acid transport	13/585	97/18670	1.02722e-05	0.0470981	0.00273349	PNPLA8/IRS2/ABCC4/ACSL4/CPT1A/PRKAA2/PLA2G10/ACACB/MAP2K6/MFSD2A/PPARD/PLIN2/SLC27A1	13
Green	CC	GO:0005770	late endosome	25/609	256/19717	4.19084e-07	0.000222115	0.000183956	RAB9A/TMEM106B/PIK3R4/FYCO1/VPS4B/NPC1/SNX16/IGF2R/KIDINS220/LAPTM4A/RHOB/CLCN3/TMEM165/TSG101/GNPNAT1/PSAP/OSBPL11/RAB27A/ARL8B/CLTCL1/MMD/CHMP6/WDR81/MAP1LC3A/NBR1	25
Green	CC	GO:0010008	endosome membrane	34/609	479/19717	6.48185e-06	0.00343538	0.0014226	CFTR/SUN2/RAP2A/MYD88/TMEM106B/SNX10/DNAJC13/VPS4B/NPC1/SNX16/NDRG1/MAP3K7/RAB23/RNF144A/LAPTM4A/RHOB/CLCN3/ANTXR2/UBE2D3/TMEM165/ZFYVE28/TSG101/GNPNAT1/OSBPL11/STAM2/RAB27A/ARL8B/SNX8/ABCA2/MMD/CHMP6/WDR81/CLTC/CLCN6	34
Green	CC	GO:0005774	vacuolar membrane	30/609	412/19717	1.38758e-05	0.00735417	0.00188866	CFTR/GABARAPL1/TMEM106B/DNAJC13/NPC1/IGF2R/LAPTM4A/HGSNAT/TMEM165/ZFYVE26/PSAP/AP3M1/GNB4/TM6SF1/ARL8B/SLC36A1/ABCC1/ABCA2/SURF4/MMD/SPAG9/WDR81/CLTC/MAP1LC3A/YWHAB/MTOR/CLCN6/DAB2/TRIM23/LNPEP	30
Green	CC	GO:0031902	late endosome membrane	15/609	134/19717	1.72108e-05	0.00912173	0.00188866	TMEM106B/VPS4B/NPC1/SNX16/LAPTM4A/RHOB/CLCN3/TMEM165/TSG101/OSBPL11/RAB27A/ARL8B/MMD/CHMP6/WDR81	15
Green	CC	GO:0005765	lysosomal membrane	26/609	354/19717	4.44825e-05	0.0235757	0.00341169	CFTR/TMEM106B/DNAJC13/NPC1/IGF2R/LAPTM4A/HGSNAT/TMEM165/ZFYVE26/PSAP/AP3M1/GNB4/TM6SF1/ARL8B/SLC36A1/ABCA2/SURF4/MMD/SPAG9/WDR81/CLTC/MTOR/CLCN6/DAB2/TRIM23/LNPEP	26
Green	CC	GO:0098852	lytic vacuole membrane	26/609	355/19717	4.66346e-05	0.0247163	0.00341169	CFTR/TMEM106B/DNAJC13/NPC1/IGF2R/LAPTM4A/HGSNAT/TMEM165/ZFYVE26/PSAP/AP3M1/GNB4/TM6SF1/ARL8B/SLC36A1/ABCA2/SURF4/MMD/SPAG9/WDR81/CLTC/MTOR/CLCN6/DAB2/TRIM23/LNPEP	26
Green	CC	GO:0005819	spindle	25/609	347/19717	8.44629e-05	0.0447653	0.0052964	TUBGCP3/RB1/CTDP1/VPS4B/NSUN2/MAPRE2/YPEL5/BIRC6/KATNA1/MAEA/CKAP5/ANXA11/CLASP1/CEP350/TPR/CDC14A/ARL8B/KIF3A/CLTCL1/NDEL1/CLTC/FAM110A/RAE1/CDC42/CEP85	25
Cyan	BP	GO:0006614	SRP-dependent cotranslational protein targeting to membrane	54/134	105/18670	1.66934e-91	2.20186e-88	2.07701e-88	RPS16/RPL24/RPL8/RPL31/RPL21/RPS3/RPS11/RPL15/RPSA/RPS20/RPL7/RPL30/RPLP1/RPS27A/RPS12/RPS7/RPS4X/RPL36A/RPL39/RPL9/RPL27A/RPS13/RPLP2/RPS24/RPL37A/RPL5/RPS8/RPL35A/RPL4/RPL13/RPL29/RPL32/RPS14/RPS2/RPS15A/RPL6/RPLP0/RPL12/RPL7A/RPL35/RPS21/RPL22/RPL11/RPS25/RPL10A/RPS10/RPL23/RPL19/RPL27/RPS15/RPL37/RPS6/RPS23/RPS26	54
Cyan	BP	GO:0006613	cotranslational protein targeting to membrane	54/134	109/18670	2.67722e-90	3.53125e-87	1.66551e-87	RPS16/RPL24/RPL8/RPL31/RPL21/RPS3/RPS11/RPL15/RPSA/RPS20/RPL7/RPL30/RPLP1/RPS27A/RPS12/RPS7/RPS4X/RPL36A/RPL39/RPL9/RPL27A/RPS13/RPLP2/RPS24/RPL37A/RPL5/RPS8/RPL35A/RPL4/RPL13/RPL29/RPL32/RPS14/RPS2/RPS15A/RPL6/RPLP0/RPL12/RPL7A/RPL35/RPS21/RPL22/RPL11/RPS25/RPL10A/RPS10/RPL23/RPL19/RPL27/RPS15/RPL37/RPS6/RPS23/RPS26	54
Cyan	BP	GO:0045047	protein targeting to ER	55/134	118/18670	4.21485e-90	5.55938e-87	1.74805e-87	RPS16/RPL24/RPL8/RPL31/RPL21/RPS3/RPS11/RPL15/RPSA/SEC61G/RPS20/RPL7/RPL30/RPLP1/RPS27A/RPS12/RPS7/RPS4X/RPL36A/RPL39/RPL9/RPL27A/RPS13/RPLP2/RPS24/RPL37A/RPL5/RPS8/RPL35A/RPL4/RPL13/RPL29/RPL32/RPS14/RPS2/RPS15A/RPL6/RPLP0/RPL12/RPL7A/RPL35/RPS21/RPL22/RPL11/RPS25/RPL10A/RPS10/RPL23/RPL19/RPL27/RPS15/RPL37/RPS6/RPS23/RPS26	55
Cyan	BP	GO:0072599	establishment of protein localization to endoplasmic reticulum	55/134	122/18670	4.74967e-89	6.26481e-86	1.4774e-86	RPS16/RPL24/RPL8/RPL31/RPL21/RPS3/RPS11/RPL15/RPSA/SEC61G/RPS20/RPL7/RPL30/RPLP1/RPS27A/RPS12/RPS7/RPS4X/RPL36A/RPL39/RPL9/RPL27A/RPS13/RPLP2/RPS24/RPL37A/RPL5/RPS8/RPL35A/RPL4/RPL13/RPL29/RPL32/RPS14/RPS2/RPS15A/RPL6/RPLP0/RPL12/RPL7A/RPL35/RPS21/RPL22/RPL11/RPS25/RPL10A/RPS10/RPL23/RPL19/RPL27/RPS15/RPL37/RPS6/RPS23/RPS26	55
Cyan	BP	GO:0006413	translational initiation	61/134	193/18670	1.02632e-87	1.35372e-84	2.55392e-85	RPS16/EIF3D/RPL24/RPL8/EIF2S3/RPL31/MTIF3/RPL21/RPS3/RPS11/RPL15/RPSA/RPS20/RPL7/RPL30/EIF3H/RPLP1/RPS27A/RPS12/RPS7/RPS4X/RPL36A/RPL39/RPL9/RPL27A/RPS13/RPLP2/RPS24/EIF3F/RPL37A/RPL5/RPS8/RPL35A/RPL4/RPL13/RPL29/RPL32/NPM1/RPS14/RPS2/RPS15A/RPL6/RPLP0/RPL12/RPL7A/RPL35/RPS21/RPL22/EIF3I/RPL11/RPS25/RPL10A/RPS10/RPL23/RPL19/RPL27/RPS15/RPL37/RPS6/RPS23/RPS26	61
Cyan	BP	GO:0000184	nuclear-transcribed mRNA catabolic process, nonsense-mediated decay	54/134	120/18670	2.7612e-87	3.64202e-84	5.72586e-85	RPS16/RPL24/RPL8/RPL31/RPL21/RPS3/RPS11/RPL15/RPSA/RPS20/RPL7/RPL30/RPLP1/RPS27A/RPS12/RPS7/RPS4X/RPL36A/RPL39/RPL9/RPL27A/RPS13/RPLP2/RPS24/RPL37A/RPL5/RPS8/RPL35A/RPL4/RPL13/RPL29/RPL32/RPS14/RPS2/RPS15A/RPL6/RPLP0/RPL12/RPL7A/RPL35/RPS21/RPL22/RPL11/RPS25/RPL10A/RPS10/RPL23/RPL19/RPL27/RPS15/RPL37/RPS6/RPS23/RPS26	54
Cyan	BP	GO:0070972	protein localization to endoplasmic reticulum	55/134	147/18670	2.19345e-83	2.89316e-80	3.89873e-81	RPS16/RPL24/RPL8/RPL31/RPL21/RPS3/RPS11/RPL15/RPSA/SEC61G/RPS20/RPL7/RPL30/RPLP1/RPS27A/RPS12/RPS7/RPS4X/RPL36A/RPL39/RPL9/RPL27A/RPS13/RPLP2/RPS24/RPL37A/RPL5/RPS8/RPL35A/RPL4/RPL13/RPL29/RPL32/RPS14/RPS2/RPS15A/RPL6/RPLP0/RPL12/RPL7A/RPL35/RPS21/RPL22/RPL11/RPS25/RPL10A/RPS10/RPL23/RPL19/RPL27/RPS15/RPL37/RPS6/RPS23/RPS26	55
Cyan	BP	GO:0019080	viral gene expression	57/134	191/18670	6.93908e-80	9.15265e-77	1.07921e-77	RPS16/POLR2F/EIF3D/RPL24/RPL8/RPL31/RPL21/RPS3/RPS11/RPL15/RPSA/RPS20/RPL7/RPL30/RPLP1/RPS27A/RPS12/RPS7/RPS4X/RPL36A/RPL39/RPL9/RPL27A/RPS13/RPLP2/RPS24/EIF3F/RPL37A/RPL5/RPS8/RPL35A/RPL4/RPL13/RPL29/RPL32/RPS14/RPS2/RPS15A/RPL6/RPLP0/RPL12/RPL7A/RPL35/RPS21/RPL22/RPL11/RPS25/RPL10A/RPS10/RPL23/RPL19/RPL27/RPS15/RPL37/RPS6/RPS23/RPS26	57
Cyan	BP	GO:0019083	viral transcription	55/134	177/18670	4.93976e-78	6.51554e-75	6.829e-76	RPS16/POLR2F/RPL24/RPL8/RPL31/RPL21/RPS3/RPS11/RPL15/RPSA/RPS20/RPL7/RPL30/RPLP1/RPS27A/RPS12/RPS7/RPS4X/RPL36A/RPL39/RPL9/RPL27A/RPS13/RPLP2/RPS24/RPL37A/RPL5/RPS8/RPL35A/RPL4/RPL13/RPL29/RPL32/RPS14/RPS2/RPS15A/RPL6/RPLP0/RPL12/RPL7A/RPL35/RPS21/RPL22/RPL11/RPS25/RPL10A/RPS10/RPL23/RPL19/RPL27/RPS15/RPL37/RPS6/RPS23/RPS26	55
Cyan	BP	GO:0006612	protein targeting to membrane	55/134	202/18670	2.324e-74	3.06536e-71	2.89155e-72	RPS16/RPL24/RPL8/RPL31/RPL21/RPS3/RPS11/RPL15/RPSA/RPS20/RPL7/RPL30/RPLP1/RPS27A/RPS12/RPS7/RPS4X/RPL36A/RPL39/RPL9/RPL27A/RPS13/RPLP2/HRAS/RPS24/RPL37A/RPL5/RPS8/RPL35A/RPL4/RPL13/RPL29/RPL32/RPS14/RPS2/RPS15A/RPL6/RPLP0/RPL12/RPL7A/RPL35/RPS21/RPL22/RPL11/RPS25/RPL10A/RPS10/RPL23/RPL19/RPL27/RPS15/RPL37/RPS6/RPS23/RPS26	55
Cyan	BP	GO:0000956	nuclear-transcribed mRNA catabolic process	54/134	207/18670	8.96747e-72	1.18281e-68	1.01431e-69	RPS16/RPL24/RPL8/RPL31/RPL21/RPS3/RPS11/RPL15/RPSA/RPS20/RPL7/RPL30/RPLP1/RPS27A/RPS12/RPS7/RPS4X/RPL36A/RPL39/RPL9/RPL27A/RPS13/RPLP2/RPS24/RPL37A/RPL5/RPS8/RPL35A/RPL4/RPL13/RPL29/RPL32/RPS14/RPS2/RPS15A/RPL6/RPLP0/RPL12/RPL7A/RPL35/RPS21/RPL22/RPL11/RPS25/RPL10A/RPS10/RPL23/RPL19/RPL27/RPS15/RPL37/RPS6/RPS23/RPS26	54
Cyan	BP	GO:0090150	establishment of protein localization to membrane	56/134	332/18670	6.22156e-63	8.20624e-60	6.45078e-61	RPS16/SAMM50/RPL24/RPL8/RPL31/RPL21/RPS3/RPS11/RPL15/RPSA/RPS20/RPL7/RPL30/RPLP1/RPS27A/RPS12/RPS7/RPS4X/RPL36A/RPL39/RPL9/RPL27A/RPS13/RPLP2/HRAS/RPS24/RPL37A/RPL5/RPS8/RPL35A/RPL4/RPL13/RPL29/RPL32/RPS14/RPS2/RPS15A/RPL6/RPLP0/RPL12/RPL7A/RPL35/RPS21/RPL22/RPL11/RPS25/RPL10A/RPS10/RPL23/RPL19/RPL27/RPS15/RPL37/RPS6/RPS23/RPS26	56
Cyan	BP	GO:0006605	protein targeting	58/134	432/18670	2.6456e-59	3.48955e-56	2.53207e-57	RPS16/SAMM50/RPL24/RPL8/RPL31/RPL21/RPS3/RPS11/RPL15/RPSA/SEC61G/RPS20/RPL7/RPL30/RPLP1/RPS27A/RPS12/RPS7/RPS4X/RPL36A/RPL39/RPL9/RPL27A/RPS13/RPLP2/HRAS/RPS24/RPL37A/RPL5/RPS8/RPL35A/RPL4/RPL13/RPL29/RPL32/RPS14/RPS2/RPS15A/RPL6/RPLP0/RPL12/RPL7A/RPL35/RPS21/RPL22/VPS13D/RPL11/RPS25/RPL10A/RPS10/RPL23/RPL19/RPL27/RPS15/RPL37/RPS6/RPS23/RPS26	58
Cyan	BP	GO:0006402	mRNA catabolic process	55/134	364/18670	6.22152e-59	8.20618e-56	5.5292e-57	RPS16/RPL24/RPL8/RPL31/RPL21/RPS3/RPS11/RPL15/RPSA/RPS20/RPL7/RPL30/RPLP1/RPS27A/RPS12/RPS7/RPS4X/RPL36A/RPL39/RPL9/RPL27A/RPS13/RPLP2/RPS24/RPL37A/RPL5/RPS8/RPL35A/RPL4/RPL13/RPL29/RPL32/NPM1/RPS14/RPS2/RPS15A/RPL6/RPLP0/RPL12/RPL7A/RPL35/RPS21/RPL22/RPL11/RPS25/RPL10A/RPS10/RPL23/RPL19/RPL27/RPS15/RPL37/RPS6/RPS23/RPS26	55
Cyan	BP	GO:0006401	RNA catabolic process	56/134	397/18670	2.46675e-58	3.25364e-55	2.0461e-56	RPS16/RPL24/RPL8/RPL31/RPL21/RPS3/RPS11/RPL15/RPSA/RPS20/RPL7/RPL30/RPLP1/RPS27A/RPS12/RNASEH1/RPS7/RPS4X/RPL36A/RPL39/RPL9/RPL27A/RPS13/RPLP2/RPS24/RPL37A/RPL5/RPS8/RPL35A/RPL4/RPL13/RPL29/RPL32/NPM1/RPS14/RPS2/RPS15A/RPL6/RPLP0/RPL12/RPL7A/RPL35/RPS21/RPL22/RPL11/RPS25/RPL10A/RPS10/RPL23/RPL19/RPL27/RPS15/RPL37/RPS6/RPS23/RPS26	56
Cyan	BP	GO:0002181	cytoplasmic translation	27/134	100/18670	1.01056e-35	1.33293e-32	7.85843e-34	EIF3D/RPL24/RPL8/EIF2S3/RPL31/RPL15/RPSA/RPL30/EIF3H/RPLP1/RPL36A/RPL39/RPL9/EIF3F/RPL35A/RPL29/RPL32/RPL26L1/RPL6/RPLP0/RPS21/EIF3I/RPL11/RPL10A/RPL19/RPS23/RPS26	27
Cyan	BP	GO:0042254	ribosome biogenesis	32/134	297/18670	9.79329e-29	1.29173e-25	7.1676e-27	RPS16/RPL24/RPSA/RPL7/RPS7/RPS24/FAM207A/RPL5/RPS8/RPL35A/NIP7/NPM1/RPL26L1/RPS14/RPL3L/RPS2/RPL6/RPLP0/RPL12/RPL7A/RPL35/C1QBP/RPS21/MRPL20/RPL11/RPL10A/RPS10/RPL27/RPS15/NSA2/RPS6/PA2G4	32
Cyan	BP	GO:0042273	ribosomal large subunit biogenesis	16/134	71/18670	4.52821e-20	5.97271e-17	3.13003e-18	RPL24/RPL7/RPL5/RPL35A/NIP7/NPM1/RPL26L1/RPL3L/RPL6/RPLP0/RPL12/RPL7A/RPL35/MRPL20/RPL11/RPL10A	16
Cyan	BP	GO:0042255	ribosome assembly	15/134	63/18670	2.82014e-19	3.71976e-16	1.84676e-17	RPL24/RPSA/RPL5/NIP7/NPM1/RPS14/RPL3L/RPL6/RPLP0/RPL12/C1QBP/MRPL20/RPL11/RPS10/RPS15	15
Cyan	BP	GO:0071826	ribonucleoprotein complex subunit organization	24/134	291/18670	7.12037e-19	9.39177e-16	4.42962e-17	SNRPF/EIF3D/RPL24/EIF2S3/MTIF3/RPSA/EIF3H/GEMIN2/EIF3F/RPL5/NIP7/NPM1/RPS14/RPL3L/RPL6/RPLP0/RPL12/C1QBP/MRPL20/EIF3I/RPL11/RPS10/RPS15/RPS23	24
Cyan	BP	GO:0022618	ribonucleoprotein complex assembly	23/134	277/18670	3.50834e-18	4.62751e-15	2.07863e-16	SNRPF/EIF3D/RPL24/EIF2S3/RPSA/EIF3H/GEMIN2/EIF3F/RPL5/NIP7/NPM1/RPS14/RPL3L/RPL6/RPLP0/RPL12/C1QBP/MRPL20/EIF3I/RPL11/RPS10/RPS15/RPS23	23
Cyan	BP	GO:0006364	rRNA processing	20/134	214/18670	6.3999e-17	8.44147e-14	3.61947e-15	RPS16/RPL7/RPS7/RPS24/FAM207A/RPL5/RPS8/RPL35A/RPS14/RPS2/RPL7A/RPL35/RPS21/RPL11/RPL10A/RPL27/RPS15/NSA2/RPS6/PA2G4	20
Cyan	BP	GO:0016072	rRNA metabolic process	21/134	253/18670	1.15154e-16	1.51888e-13	6.22939e-15	RPS16/RPL7/GTF3C6/RPS7/RPS24/FAM207A/RPL5/RPS8/RPL35A/RPS14/RPS2/RPL7A/RPL35/RPS21/RPL11/RPL10A/RPL27/RPS15/NSA2/RPS6/PA2G4	21
Cyan	BP	GO:0006414	translational elongation	15/134	133/18670	3.68063e-14	4.85475e-11	1.90812e-12	MRPL48/RPLP1/EEF1D/MRPL18/MRPS18C/MRPL21/MRPL23/RPLP2/CHCHD1/EEF1B2/MRPL47/MRPS25/EEF1A2/MRPL20/TRNAU1AP	15
Cyan	BP	GO:0042274	ribosomal small subunit biogenesis	12/134	67/18670	4.85324e-14	6.40142e-11	2.41538e-12	RPS16/RPSA/RPS7/RPS24/FAM207A/RPS8/NPM1/RPS14/RPS21/RPS10/RPS15/RPS6	12
Cyan	BP	GO:0034470	ncRNA processing	21/134	384/18670	4.58865e-13	6.05243e-10	2.19587e-11	RPS16/RPL7/RPS7/RPS24/FAM207A/RPL5/RPS8/RPL35A/RPS14/RPS2/URM1/RPL7A/RPL35/RPS21/RPL11/RPL10A/RPL27/RPS15/NSA2/RPS6/PA2G4	21
Cyan	BP	GO:0032543	mitochondrial translation	13/134	135/18670	1.54479e-11	2.03758e-08	7.11868e-10	MTIF3/MRPL48/MRPL18/MRPS18C/MRPL21/MRPL23/CHCHD1/MRPL47/MRPS25/TRUB2/C1QBP/MRPL20/UQCC2	13
Cyan	BP	GO:0000027	ribosomal large subunit assembly	8/134	30/18670	2.92228e-11	3.85448e-08	1.29854e-09	RPL24/RPL5/RPL3L/RPL6/RPLP0/RPL12/MRPL20/RPL11	8
Cyan	BP	GO:0140053	mitochondrial gene expression	13/134	162/18670	1.55446e-10	2.05034e-07	6.66924e-09	MTIF3/MRPL48/MRPL18/MRPS18C/MRPL21/MRPL23/CHCHD1/MRPL47/MRPS25/TRUB2/C1QBP/MRPL20/UQCC2	13
Cyan	BP	GO:0070125	mitochondrial translational elongation	9/134	88/18670	1.364e-08	1.79911e-05	5.65699e-07	MRPL48/MRPL18/MRPS18C/MRPL21/MRPL23/CHCHD1/MRPL47/MRPS25/MRPL20	9
Cyan	BP	GO:0070126	mitochondrial translational termination	9/134	89/18670	1.50831e-08	1.98946e-05	6.05372e-07	MRPL48/MRPL18/MRPS18C/MRPL21/MRPL23/CHCHD1/MRPL47/MRPS25/MRPL20	9
Cyan	BP	GO:0006415	translational termination	9/134	104/18670	5.95501e-08	7.85466e-05	2.3154e-06	MRPL48/MRPL18/MRPS18C/MRPL21/MRPL23/CHCHD1/MRPL47/MRPS25/MRPL20	9
Cyan	BP	GO:0034248	regulation of cellular amide metabolic process	17/134	483/18670	6.85105e-08	9.03654e-05	2.58308e-06	EIF3D/EIF2S3/RPS3/EIF3H/RPLP1/RPS4X/RPL5/NPM1/RPS14/TRUB2/C1QBP/EEF1A2/RPL22/TRNAU1AP/UQCC2/PA2G4/PIN1	17
Cyan	BP	GO:0006417	regulation of translation	15/134	424/18670	4.00873e-07	0.000528751	1.46697e-05	EIF3D/EIF2S3/RPS3/EIF3H/RPLP1/RPS4X/RPL5/NPM1/RPS14/TRUB2/C1QBP/RPL22/TRNAU1AP/UQCC2/PA2G4	15
Cyan	BP	GO:0051438	regulation of ubiquitin-protein transferase activity	6/134	52/18670	1.89667e-06	0.0025017	6.74244e-05	RPS7/RPL5/RPS2/RPL11/RPL23/PIN1	6
Cyan	BP	GO:0045727	positive regulation of translation	8/134	127/18670	3.73707e-06	0.0049292	0.000129159	EIF3D/EIF2S3/RPS4X/RPL5/NPM1/TRUB2/C1QBP/UQCC2	8
Cyan	BP	GO:0002183	cytoplasmic translational initiation	5/134	34/18670	4.15985e-06	0.00548684	0.000137777	EIF3D/EIF2S3/EIF3H/EIF3F/EIF3I	5
Cyan	BP	GO:0001732	formation of cytoplasmic translation initiation complex	4/134	16/18670	4.31865e-06	0.0056963	0.000137777	EIF3D/EIF3H/EIF3F/EIF3I	4
Cyan	BP	GO:0051444	negative regulation of ubiquitin-protein transferase activity	4/134	16/18670	4.31865e-06	0.0056963	0.000137777	RPS7/RPL5/RPL11/RPL23	4
Cyan	BP	GO:0032984	protein-containing complex disassembly	12/134	329/18670	4.52733e-06	0.00597155	0.000140824	MTIF3/MRPL48/MRPL18/MRPS18C/CHMP3/MRPL21/MRPL23/CHCHD1/MRPL47/MRPS25/MRPL20/RPL23	12
Cyan	BP	GO:0000462	maturation of SSU-rRNA from tricistronic rRNA transcript (SSU-rRNA, 5.8S rRNA, LSU-rRNA)	5/134	35/18670	4.82531e-06	0.00636458	0.000146432	RPS16/FAM207A/RPS8/RPS14/RPS21	5
Cyan	BP	GO:0000028	ribosomal small subunit assembly	4/134	19/18670	9.0448e-06	0.0119301	0.000267944	RPSA/RPS14/RPS10/RPS15	4
Cyan	BP	GO:0000470	maturation of LSU-rRNA	4/134	21/18670	1.38115e-05	0.0182174	0.000399637	RPL7/RPL7A/RPL35/RPL10A	4
Cyan	BP	GO:0034250	positive regulation of cellular amide metabolic process	8/134	153/18670	1.47518e-05	0.0194576	0.000417143	EIF3D/EIF2S3/RPS4X/RPL5/NPM1/TRUB2/C1QBP/UQCC2	8
Cyan	BP	GO:1904666	regulation of ubiquitin protein ligase activity	4/134	22/18670	1.6787e-05	0.022142	0.000464145	RPS7/RPL5/RPL11/RPL23	4
Cyan	BP	GO:0030490	maturation of SSU-rRNA	5/134	46/18670	1.91258e-05	0.0252269	0.000517315	RPS16/FAM207A/RPS8/RPS14/RPS21	5
Cyan	BP	GO:2000059	negative regulation of ubiquitin-dependent protein catabolic process	5/134	48/18670	2.36183e-05	0.0311526	0.000625238	PDCL3/RPS7/RPL5/RPL11/RPL23	5
Cyan	BP	GO:0043624	cellular protein complex disassembly	9/134	217/18670	2.7251e-05	0.0359441	0.000706375	MRPL48/MRPL18/MRPS18C/MRPL21/MRPL23/CHCHD1/MRPL47/MRPS25/MRPL20	9
Cyan	CC	GO:0022626	cytosolic ribosome	56/134	112/19717	1.84063e-95	3.90213e-93	3.08063e-93	RPS16/RPL24/RPL8/RPL31/RPL21/RPS3/RPS11/RPL15/RPSA/RPS20/RPL7/RPL30/RPLP1/RPS27A/RPS12/RPS7/RPS4X/RPL36A/RPL39/RPL9/RPL27A/RPS13/RPLP2/RPS24/RPL37A/RPL5/RPS8/RPL35A/RPL4/RPL13/RPL29/RPL32/RPL26L1/RPS14/RPL3L/RPS2/RPS15A/RPL6/RPLP0/RPL12/RPL7A/RPL35/RPS21/RPL22/RPL11/RPS25/RPL10A/RPS10/RPL23/RPL19/RPL27/RPS15/RPL37/RPS6/RPS23/RPS26	56
Cyan	CC	GO:0044391	ribosomal subunit	63/134	190/19717	7.08805e-94	1.50267e-91	5.93158e-92	RPS16/RPL24/RPL8/RPL31/RPL21/MRPL48/RPS3/RPS11/RPL15/RPSA/RPS20/RPL7/RPL30/RPLP1/RPS27A/MRPL18/RPS12/RPS7/RPS4X/RPL36A/RPL39/MRPS18C/RPL9/MRPL21/RPL27A/RPS13/MRPL23/RPLP2/RPS24/RPL37A/RPL5/RPS8/RPL35A/MRPL47/RPL4/RPL13/RPL29/RPL32/RPL26L1/RPS14/RPL3L/RPS2/RPS15A/RPL6/RPLP0/RPL12/RPL7A/RPL35/RPS21/RPL22/MRPL20/RPL11/RPS25/RPL10A/RPS10/RPL23/RPL19/RPL27/RPS15/RPL37/RPS6/RPS23/RPS26	63
Cyan	CC	GO:0005840	ribosome	66/134	272/19717	2.47111e-88	5.23875e-86	1.37862e-86	RPS16/RPL24/RPL8/RPL31/RPL21/MRPL48/RPS3/RPS11/RPL15/RPSA/RPS20/RPL7/RPL30/EIF3H/RPLP1/RPS27A/MRPL18/RPS12/RPS7/RPS4X/RPL36A/RPL39/MRPS18C/RPL9/MRPL21/RPL27A/RPS13/MRPL23/RPLP2/RPS24/CHCHD1/RPL37A/RPL5/RPS8/RPL35A/MRPL47/RPL4/RPL13/RPL29/RPL32/MRPS25/RPL26L1/RPS14/RPL3L/RPS2/RPS15A/RPL6/RPLP0/RPL12/RPL7A/RPL35/RPS21/RPL22/MRPL20/RPL11/RPS25/RPL10A/RPS10/RPL23/RPL19/RPL27/RPS15/RPL37/RPS6/RPS23/RP…	66
Cyan	CC	GO:0044445	cytosolic part	57/134	247/19717	5.94975e-74	1.26135e-71	2.4895e-72	RPS16/RPL24/RPL8/RPL31/RPL21/RPS3/RPS11/RPL15/RPSA/RPS20/RPL7/RPL30/RPLP1/RPS27A/RPS12/RPS7/RPS4X/RPL36A/RPL39/RPL9/RPL27A/RPS13/RPLP2/RPS24/RPL37A/RPL5/RPS8/RPL35A/RPL4/RPL13/RPL29/RPL32/RPL26L1/RPS14/RPL3L/RPS2/RPS15A/RPL6/RPLP0/RPL12/RPL7A/RPL35/RPS21/RPL22/RPL11/RPS25/RPL10A/RPS10/RPL23/RPL19/RPL27/RPS15/RPL37/RPS6/RPS23/RPS26/PIN1	57
Cyan	CC	GO:0022625	cytosolic large ribosomal subunit	34/134	63/19717	1.36599e-58	2.8959e-56	4.57247e-57	RPL24/RPL8/RPL31/RPL21/RPL15/RPL7/RPL30/RPLP1/RPL36A/RPL39/RPL9/RPL27A/RPLP2/RPL37A/RPL5/RPL35A/RPL4/RPL13/RPL29/RPL32/RPL26L1/RPL3L/RPL6/RPLP0/RPL12/RPL7A/RPL35/RPL22/RPL11/RPL10A/RPL23/RPL19/RPL27/RPL37	34
Cyan	CC	GO:0015934	large ribosomal subunit	40/134	121/19717	3.59216e-58	7.61538e-56	1.00202e-56	RPL24/RPL8/RPL31/RPL21/MRPL48/RPL15/RPL7/RPL30/RPLP1/MRPL18/RPL36A/RPL39/RPL9/MRPL21/RPL27A/MRPL23/RPLP2/RPL37A/RPL5/RPL35A/MRPL47/RPL4/RPL13/RPL29/RPL32/RPL26L1/RPL3L/RPL6/RPLP0/RPL12/RPL7A/RPL35/RPL22/MRPL20/RPL11/RPL10A/RPL23/RPL19/RPL27/RPL37	40
Cyan	CC	GO:0022627	cytosolic small ribosomal subunit	22/134	44/19717	6.2167e-37	1.31794e-34	1.4864e-35	RPS16/RPS3/RPS11/RPSA/RPS20/RPS27A/RPS12/RPS7/RPS4X/RPS13/RPS24/RPS8/RPS14/RPS2/RPS15A/RPS21/RPS25/RPS10/RPS15/RPS6/RPS23/RPS26	22
Cyan	CC	GO:0015935	small ribosomal subunit	23/134	72/19717	5.65616e-33	1.19911e-30	1.18333e-31	RPS16/RPS3/RPS11/RPSA/RPS20/RPS27A/RPS12/RPS7/RPS4X/MRPS18C/RPS13/RPS24/RPS8/RPS14/RPS2/RPS15A/RPS21/RPS25/RPS10/RPS15/RPS6/RPS23/RPS26	23
Cyan	CC	GO:0042788	polysomal ribosome	16/134	32/19717	4.50466e-27	9.54987e-25	8.37708e-26	RPL24/RPL8/RPL31/RPL30/EIF3H/RPL36A/RPL39/RPL32/RPL6/RPL7A/RPS21/RPL11/RPL10A/RPL19/RPS23/RPS26	16
Cyan	CC	GO:0005844	polysome	19/134	72/19717	1.50658e-25	3.19395e-23	2.52154e-24	RPL24/RPL8/RPL31/RPS3/RPL30/EIF3H/RPS4X/RPL36A/RPL39/RPL32/RPL6/RPL7A/RPS21/RPL11/RPL10A/RPL19/RPS6/RPS23/RPS26	19
Cyan	CC	GO:0005925	focal adhesion	31/134	405/19717	5.57329e-24	1.18154e-21	8.47993e-23	RPS16/RPL8/RPL31/RPS3/RPS11/RPL7/RPL30/RPLP1/RPS7/RPS4X/RPL9/RPS13/RPLP2/RPL37A/RPL5/RPS8/RPL4/NPM1/RPS14/RPS2/RPL6/RPLP0/RPL12/RPL7A/RPL22/RPL10A/RPS10/RPL23/RPL19/RPL27/RPS15	31
Cyan	CC	GO:0005924	cell-substrate adherens junction	31/134	408/19717	6.95985e-24	1.47549e-21	9.70716e-23	RPS16/RPL8/RPL31/RPS3/RPS11/RPL7/RPL30/RPLP1/RPS7/RPS4X/RPL9/RPS13/RPLP2/RPL37A/RPL5/RPS8/RPL4/NPM1/RPS14/RPS2/RPL6/RPLP0/RPL12/RPL7A/RPL22/RPL10A/RPS10/RPL23/RPL19/RPL27/RPS15	31
Cyan	CC	GO:0030055	cell-substrate junction	31/134	412/19717	9.33318e-24	1.97863e-21	1.2016e-22	RPS16/RPL8/RPL31/RPS3/RPS11/RPL7/RPL30/RPLP1/RPS7/RPS4X/RPL9/RPS13/RPLP2/RPL37A/RPL5/RPS8/RPL4/NPM1/RPS14/RPS2/RPL6/RPLP0/RPL12/RPL7A/RPL22/RPL10A/RPS10/RPL23/RPL19/RPL27/RPS15	31
Cyan	CC	GO:0014069	postsynaptic density	14/134	324/19717	4.59186e-08	9.73474e-06	5.48952e-07	PHB2/RPL8/RPS3/RPL7/RPL30/RPS13/ALS2/RPS14/RPL6/RPLP0/RPL12/RPS25/RPL10A/RPL23	14
Cyan	CC	GO:0032279	asymmetric synapse	14/134	328/19717	5.34763e-08	1.1337e-05	5.96682e-07	PHB2/RPL8/RPS3/RPL7/RPL30/RPS13/ALS2/RPS14/RPL6/RPLP0/RPL12/RPS25/RPL10A/RPL23	14
Cyan	CC	GO:0099572	postsynaptic specialization	14/134	348/19717	1.11003e-07	2.35327e-05	1.16115e-06	PHB2/RPL8/RPS3/RPL7/RPL30/RPS13/ALS2/RPS14/RPL6/RPLP0/RPL12/RPS25/RPL10A/RPL23	14
Cyan	CC	GO:0098984	neuron to neuron synapse	14/134	350/19717	1.19087e-07	2.52464e-05	1.17243e-06	PHB2/RPL8/RPS3/RPL7/RPL30/RPS13/ALS2/RPS14/RPL6/RPLP0/RPL12/RPS25/RPL10A/RPL23	14
Cyan	CC	GO:0000313	organellar ribosome	8/134	87/19717	1.37274e-07	2.91022e-05	1.20923e-06	MRPL48/MRPL18/MRPS18C/MRPL21/MRPL23/CHCHD1/MRPL47/MRPL20	8
Cyan	CC	GO:0005761	mitochondrial ribosome	8/134	87/19717	1.37274e-07	2.91022e-05	1.20923e-06	MRPL48/MRPL18/MRPS18C/MRPL21/MRPL23/CHCHD1/MRPL47/MRPL20	8
Cyan	CC	GO:0005743	mitochondrial inner membrane	15/134	473/19717	8.06433e-07	0.000170964	6.74857e-06	CHCHD3/PHB2/MRPL48/RPS3/MRPL18/MRPS18C/MRPL21/MRPL23/CHCHD1/MRPL47/MRPS25/MRPL20/UQCC2/PHB/NDUFAF2	15
Cyan	CC	GO:0000315	organellar large ribosomal subunit	6/134	57/19717	2.4043e-06	0.000509711	1.82911e-05	MRPL48/MRPL18/MRPL21/MRPL23/MRPL47/MRPL20	6
Cyan	CC	GO:0005762	mitochondrial large ribosomal subunit	6/134	57/19717	2.4043e-06	0.000509711	1.82911e-05	MRPL48/MRPL18/MRPL21/MRPL23/MRPL47/MRPL20	6
Cyan	CC	GO:0033290	eukaryotic 48S preinitiation complex	4/134	15/19717	2.62697e-06	0.000556919	1.91162e-05	EIF3D/EIF3H/EIF3F/EIF3I	4
Cyan	CC	GO:0005852	eukaryotic translation initiation factor 3 complex	4/134	16/19717	3.48419e-06	0.000738648	2.42976e-05	EIF3D/EIF3H/EIF3F/EIF3I	4
Cyan	CC	GO:0005759	mitochondrial matrix	14/134	469/19717	3.87217e-06	0.0008209	2.59232e-05	SSBP1/MRPL48/RPS3/PDSS1/MRPL18/MRPS18C/MRPL21/MRPL23/CHCHD1/MRPL47/TRUB2/C1QBP/MRPL20/UQCC2	14
Cyan	CC	GO:0016282	eukaryotic 43S preinitiation complex	4/134	17/19717	4.53226e-06	0.00096084	2.91753e-05	EIF3D/EIF3H/EIF3F/EIF3I	4
Cyan	CC	GO:0070993	translation preinitiation complex	4/134	18/19717	5.79653e-06	0.00122886	3.59317e-05	EIF3D/EIF3H/EIF3F/EIF3I	4
Cyan	CC	GO:0098798	mitochondrial protein complex	10/134	262/19717	1.24328e-05	0.00263576	7.43166e-05	CHCHD3/SAMM50/MRPL48/MRPL18/MRPS18C/MRPL21/MRPL23/CHCHD1/MRPL47/MRPL20	10
Cyan	CC	GO:0005791	rough endoplasmic reticulum	6/134	85/19717	2.48038e-05	0.00525841	0.000143151	RPL4/RPL6/RPS21/RPL27/RPS23/RPS26	6
Cyan	CC	GO:0030684	preribosome	5/134	76/19717	0.000168819	0.0357896	0.000941831	RPS7/FAM207A/NIP7/MAK16/NSA2	5
Cyan	MF	GO:0003735	structural constituent of ribosome	63/131	202/17697	9.09012e-90	1.99074e-87	1.885e-87	RPS16/RPL24/RPL8/RPL31/RPL21/RPS3/RPS11/RPL15/RPSA/RPS20/RPL7/RPL30/RPLP1/RPS27A/MRPL18/RPS12/RPS7/RPS4X/RPL36A/RPL39/MRPS18C/RPL9/MRPL21/RPL27A/RPS13/MRPL23/RPLP2/RPS24/RPL37A/RPL5/RPS8/RPL35A/MRPL47/RPL4/RPL13/RPL29/RPL32/MRPS25/RPL26L1/RPS14/RPL3L/RPS2/RPS15A/RPL6/RPLP0/RPL12/RPL7A/RPL35/RPS21/RPL22/MRPL20/RPL11/RPS25/RPL10A/RPS10/RPL23/RPL19/RPL27/RPS15/RPL37/RPS6/RPS23/RPS26	63
Cyan	MF	GO:0019843	rRNA binding	16/131	63/17697	8.64764e-21	1.89383e-18	8.96623e-19	RPL8/RPS3/RPS11/MRPL18/RPS4X/MRPS18C/RPL9/RPS13/RPL5/RPS14/RPLP0/RPL12/MRPL20/RPL11/RPL23/RPL37	16
Cyan	MF	GO:0008135	translation factor activity, RNA binding	9/131	85/17697	1.2954e-08	2.83692e-06	8.95414e-07	EIF3D/EIF2S3/MTIF3/EIF3H/EEF1D/EIF3F/EEF1B2/EEF1A2/EIF3I	9
Cyan	MF	GO:0070181	small ribosomal subunit rRNA binding	4/131	11/17697	9.09033e-07	0.000199078	4.71262e-05	RPS3/MRPS18C/RPS13/RPS14	4
Cyan	MF	GO:0003743	translation initiation factor activity	6/131	51/17697	2.00978e-06	0.000440142	8.3353e-05	EIF3D/EIF2S3/MTIF3/EIF3H/EIF3F/EIF3I	6
Cyan	MF	GO:0055106	ubiquitin-protein transferase regulator activity	4/131	17/17697	6.3338e-06	0.0013871	0.000218905	RPS7/RPL5/RPL11/RPL23	4
Cyan	MF	GO:0048027	mRNA 5'-UTR binding	4/131	25/17697	3.21539e-05	0.00704171	0.00095253	RPS7/RPS13/RPL5/RPS14	4
Cyan	MF	GO:0008097	5S rRNA binding	3/131	11/17697	6.263e-05	0.013716	0.00162344	MRPL18/RPL5/RPL11	3
Brown	BP	GO:0048193	Golgi vesicle transport	39/795	368/18670	1.62618e-07	0.000782191	0.000724762	ERGIC2/MON2/TRAPPC10/LAMP1/ARF1/GOLGA4/NRBP2/GOPC/TRAPPC12/PREB/SEC24B/AP1AR/STX18/TBC1D14/HTT/PPP6R3/SEC31B/SEC22A/TMED5/CUL3/SNX1/COG4/ERGIC1/SAR1B/GGA2/COG7/KDELR2/CYTH3/TMED2/PITPNB/RAB14/PPP6C/CSNK1D/RER1/YKT6/PEF1/GOSR2/GOLPH3/TRAPPC5	39
Brown	BP	GO:0006888	ER to Golgi vesicle-mediated transport	26/795	212/18670	1.27173e-06	0.006117	0.00252722	ERGIC2/TRAPPC10/ARF1/NRBP2/GOPC/TRAPPC12/PREB/SEC24B/STX18/PPP6R3/SEC31B/SEC22A/TMED5/CUL3/COG4/ERGIC1/SAR1B/COG7/KDELR2/TMED2/PPP6C/CSNK1D/YKT6/PEF1/GOSR2/TRAPPC5	26
Brown	BP	GO:0043161	proteasome-mediated ubiquitin-dependent protein catabolic process	40/795	419/18670	1.70113e-06	0.00818243	0.00252722	USP44/HSP90B1/PCNP/HSPA13/KLHL15/TBL1X/UBE3A/FBXL3/BIRC2/WAC/STT3B/WWP1/UBR2/SOCS5/GCLC/PSMD10/ANAPC10/CLOCK/RNF4/ARNTL/AKT1/ARMC8/CUL3/PIAS1/USP19/FBXW11/CSNK1A1/GNA12/KCTD5/USP7/ANAPC2/CSNK1D/SMURF2/SUMO2/TNFAIP1/ITCH/UBE2J2/ERLIN2/YOD1/PSME3	40
Brown	BP	GO:1902115	regulation of organelle assembly	24/795	194/18670	2.77073e-06	0.0133272	0.00279771	MDM1/ATG3/CEP97/RDX/KAT2B/CHMP5/HNRNPU/TRAPPC12/STAG2/CNOT6L/TAPT1/STX18/TBC1D14/HTT/RNF4/RALB/SH3GLB1/STAG1/ATMIN/NPRL3/LRSAM1/TRIM37/SMC1A/PAN2	24
Brown	BP	GO:0010498	proteasomal protein catabolic process	43/795	477/18670	3.13867e-06	0.015097	0.00279771	USP44/HSP90B1/PCNP/HSPA13/KLHL15/TBL1X/UBE3A/FBXL3/BIRC2/WAC/STT3B/SOCS6/WWP1/UBR2/SOCS5/GCLC/PSMD10/ANAPC10/CLOCK/RNF4/ARNTL/AKT1/ARMC8/CUL3/PIAS1/USP19/FBXW11/CSNK1A1/GNA12/KCTD5/USP7/ANAPC2/CSNK1D/SMURF2/SUMO2/SDF2/TNFAIP1/ITCH/UBE2J2/ERLIN2/YOD1/OSBPL7/PSME3	43
Brown	BP	GO:0070507	regulation of microtubule cytoskeleton organization	23/795	186/18670	4.47977e-06	0.0215477	0.0033276	MDM1/CEP97/CHORDC1/KAT2B/CHMP5/XPO1/HNRNPU/FGF13/STAG2/SLAIN2/RNF4/TTBK2/CAMSAP2/STAG1/CIB1/KATNB1/PARP3/RANBP1/ABL1/TRIM37/PHLDB1/SMC1A/APC	23
Brown	BP	GO:1902893	regulation of pri-miRNA transcription by RNA polymerase II	10/795	41/18670	6.24698e-06	0.030048	0.00337268	SREBF2/PDGFB/PPARA/TEAD1/BMP4/BMPR1A/SMAD3/NFATC3/SREBF1/SMARCA4	10
Brown	BP	GO:0048194	Golgi vesicle budding	14/795	80/18670	6.35341e-06	0.0305599	0.00337268	TRAPPC10/PREB/SEC24B/PPP6R3/SEC31B/CUL3/SAR1B/TMED2/PPP6C/CSNK1D/PEF1/GOSR2/GOLPH3/TRAPPC5	14
Brown	BP	GO:0032886	regulation of microtubule-based process	25/795	218/18670	6.81067e-06	0.0327593	0.00337268	MDM1/CEP97/LAMP1/CHORDC1/KAT2B/CHMP5/XPO1/HNRNPU/FGF13/STAG2/SLAIN2/RNF4/TTBK2/CAMSAP2/STAG1/CIB1/KATNB1/PARP3/RANBP1/ABL1/RHOT1/TRIM37/PHLDB1/SMC1A/APC	25
Brown	BP	GO:0006903	vesicle targeting	15/795	93/18670	8.47517e-06	0.0407656	0.00361118	TRAPPC10/PREB/SEC24B/AP1AR/PPP6R3/WDR11/CUL3/SAR1B/TMED2/PPP6C/CSNK1D/YKT6/PEF1/GOSR2/TRAPPC5	15
Brown	BP	GO:0090114	COPII-coated vesicle budding	13/795	72/18670	9.50056e-06	0.0456977	0.00361118	TRAPPC10/PREB/SEC24B/PPP6R3/SEC31B/CUL3/SAR1B/TMED2/PPP6C/CSNK1D/PEF1/GOSR2/TRAPPC5	13
Brown	CC	GO:0000151	ubiquitin ligase complex	34/814	282/19717	2.24121e-08	1.27301e-05	1.11353e-05	DYRK2/PHC1/ATG3/KLHL15/FBXL3/SUGT1/MED10/WWP1/FBXO11/UBR2/RNF8/PLRG1/ANAPC10/FBXO8/USP47/ASB2/CACYBP/USP33/ARMC8/ANAPC13/CUL3/DCUN1D1/KBTBD8/UBE2D2/FBXW11/KCTD5/DCUN1D3/FBXO21/ANAPC2/SMURF2/TNFAIP1/UBE2J2/PEF1/DCAF7	34
Brown	CC	GO:0016605	PML body	17/814	99/19717	5.72673e-07	0.000325278	0.000142264	TDG/RNF6/EIF3E/RNF4/ARNTL/PTEN/SP3/RNF111/PIAS1/SQSTM1/UBE2I/USP7/SUMO2/HIPK1/DAPK3/THAP1/AKAP8L	17
Brown	CC	GO:0016363	nuclear matrix	17/814	109/19717	2.30133e-06	0.00130715	0.000306037	KIN/XPOT/CASK/HNRNPA2B1/ARFGEF1/AHCTF1/HNRNPU/SCAF8/STAG2/PPIG/FIGN/ZNF326/STAG1/MATR3/SMC1A/DCAF7/AKAP8L	17
Brown	CC	GO:0005681	spliceosomal complex	23/814	185/19717	2.46386e-06	0.00139947	0.000306037	ZCRB1/LUC7L2/AKAP17A/WAC/HNRNPA2B1/PRPF4B/CRNKL1/HNRNPU/SCAF8/PLRG1/API5/AQR/PRPF39/CWF19L1/SMNDC1/CWC22/PRPF38B/RNPC3/GPATCH1/IK/LUC7L3/CTNNBL1/SUGP1	23
Brown	CC	GO:0005798	Golgi-associated vesicle	22/814	178/19717	4.46853e-06	0.00253813	0.000444031	ERGIC2/ZDHHC17/SREBF2/ARF1/AFTPH/RHOQ/GOPC/YIPF6/SEC24B/CHIC2/SEC31B/TMED5/ADAM10/SAR1B/SREBF1/KDELR2/TMED2/SPPL3/RAB14/TMEM199/PEF1/GOSR2	22
Brown	CC	GO:0034399	nuclear periphery	18/814	131/19717	7.43993e-06	0.00422588	0.000477406	KIN/XPOT/CASK/HNRNPA2B1/ARFGEF1/AHCTF1/HNRNPU/SCAF8/STAG2/PPIG/FIGN/ZNF326/STAG1/NUP93/MATR3/SMC1A/DCAF7/AKAP8L	18
Brown	CC	GO:0031248	protein acetyltransferase complex	15/814	95/19717	7.68704e-06	0.00436624	0.000477406	BRD1/ING3/NAA50/NAA16/KAT2B/PHF10/NAA15/NAA30/EPC2/DR1/MSL2/WDR5/TADA2A/PHF20/MSL1	15
Brown	CC	GO:1902493	acetyltransferase complex	15/814	95/19717	7.68704e-06	0.00436624	0.000477406	BRD1/ING3/NAA50/NAA16/KAT2B/PHF10/NAA15/NAA30/EPC2/DR1/MSL2/WDR5/TADA2A/PHF20/MSL1	15
Brown	CC	GO:0005635	nuclear envelope	40/814	464/19717	9.80171e-06	0.00556737	0.0005411	ZC3HC1/TAF3/DNAJC2/XPOT/TMPO/AGPAT3/RNF6/RRM1/MTDH/XPO1/LBR/AHCTF1/WTAP/KPNA5/PUM2/PLRG1/CACYBP/EIF5A2/KPNA4/BNIP2/SMAD3/TMEM170A/NUP93/CNEP1R1/APEH/NUP210/MATR3/SREBF1/UBE2I/ROGDI/RANBP1/TOR2A/ABL1/SCAI/TMEM120A/PHF20/BCL2L1/RAP1GAP2/CEPT1/MVP	40
Brown	CC	GO:0005793	endoplasmic reticulum-Golgi intermediate compartment	17/814	126/19717	1.69146e-05	0.00960747	0.000840387	ERGIC2/ERP44/PTPN2/CLN8/TRAPPC12/DICER1/STK17B/TMED5/ERGIC1/TMED2/SPPL3/CSNK1D/TMEM199/RER1/YKT6/GOSR2/TRAPPC5	17
Brown	CC	GO:0030660	Golgi-associated vesicle membrane	15/814	114/19717	7.01648e-05	0.0398536	0.00316916	ZDHHC17/SREBF2/AFTPH/RHOQ/GOPC/SEC24B/SEC31B/SAR1B/SREBF1/KDELR2/TMED2/SPPL3/TMEM199/PEF1/GOSR2	15
Brown	MF	GO:0019787	ubiquitin-like protein transferase activity	38/785	407/17697	1.29698e-05	0.0108038	0.00568717	ATG3/CBLB/UBE3A/RNF149/FBXL3/RNF6/BIRC2/MED10/MIB1/WWP1/FBXO11/UBR2/RNF8/HACE1/RNF4/TRAF6/ASB2/RC3H1/RNF220/MSL2/CUL3/TRIM59/UBE2Q2/RNF111/PIAS1/UBE2D2/FBXW11/UBE2I/FBXO21/LRSAM1/RC3H2/SMURF2/TRIM37/TNFAIP1/ITCH/UBE2J2/RNF38/KCMF1	38
Brown	MF	GO:0004674	protein serine/threonine kinase activity	39/785	439/17697	3.09975e-05	0.0258209	0.00568717	PIK3CG/DYRK2/CDK17/CASK/STK24/CDK5/PRKAG2/PRPF4B/RIPK1/MYLK4/RIOK3/NRBP2/MARK1/PRKCE/RPS6KA6/GTF2H1/TTBK2/CDC42BPB/AKT1/BMPR1A/STK17B/ACVR1/PKN2/PRKACB/MAPK6/MAP2K5/IRAK2/CSNK1A1/SQSTM1/LMTK2/PDPK1/SMG1/MAP2K4/CSNK1D/RPS6KB1/NLK/MYLK2/HIPK1/DAPK3	39
Brown	MF	GO:0061659	ubiquitin-like protein ligase activity	25/785	230/17697	3.38434e-05	0.0281916	0.00568717	CBLB/UBE3A/RNF149/FBXL3/RNF6/BIRC2/MED10/WWP1/UBR2/RNF8/HACE1/TRAF6/ASB2/RC3H1/RNF220/MSL2/TRIM59/RNF111/PIAS1/FBXW11/LRSAM1/SMURF2/TRIM37/ITCH/KCMF1	25
Brown	MF	GO:0016796	exonuclease activity, active with either ribo- or deoxyribonucleic acids and producing 5'-phosphomonoesters	11/785	57/17697	3.47162e-05	0.0289186	0.00568717	ANGEL2/CNOT6L/CNOT7/FEN1/EXD2/DCLRE1A/DIS3L2/DIS3L/RAD1/DCP2/PAN2	11
Brown	MF	GO:0004842	ubiquitin-protein transferase activity	35/785	382/17697	4.17736e-05	0.0347974	0.00568717	CBLB/UBE3A/RNF149/FBXL3/RNF6/BIRC2/MED10/MIB1/WWP1/FBXO11/UBR2/RNF8/HACE1/RNF4/TRAF6/ASB2/RC3H1/RNF220/MSL2/CUL3/TRIM59/UBE2Q2/RNF111/UBE2D2/FBXW11/FBXO21/LRSAM1/RC3H2/SMURF2/TRIM37/TNFAIP1/ITCH/UBE2J2/RNF38/KCMF1	35
Brown	MF	GO:0061630	ubiquitin protein ligase activity	24/785	221/17697	4.89919e-05	0.0408103	0.00568717	CBLB/UBE3A/RNF149/FBXL3/RNF6/BIRC2/MED10/WWP1/UBR2/RNF8/HACE1/TRAF6/ASB2/RC3H1/RNF220/MSL2/TRIM59/RNF111/FBXW11/LRSAM1/SMURF2/TRIM37/ITCH/KCMF1	24
Brown	MF	GO:0004527	exonuclease activity	13/785	81/17697	5.36449e-05	0.0446862	0.00568717	ANGEL2/CNOT6L/CNOT7/FEN1/EXD2/DCLRE1A/DIS3L2/POLG/DIS3L/ENDOG/RAD1/DCP2/PAN2	13
Blue	BP	GO:0032543	mitochondrial translation	42/704	135/18670	3.00617e-27	1.33835e-23	1.29424e-23	MRPS33/MRPL51/NSUN3/MRPL55/MRPL2/MRPS18A/NOA1/MRPL35/MRPS26/MRPL16/MTG1/MRPS14/MRPL37/MRPS22/MRPL44/MRPS11/RPUSD3/MRPS34/MRPL40/GATC/MRPL41/MRPL38/MRPL12/MRPL27/MRPS16/AURKAIP1/MRPS15/MRPL9/MRPL24/DAP3/TARS2/MRPS21/MRPL10/MRPL45/NDUFA7/MRPL54/MPV17L2/MRPS12/MRPL17/MRPS36/MRPL50/MRPL49	42
Blue	BP	GO:0140053	mitochondrial gene expression	45/704	162/18670	9.07627e-27	4.04076e-23	1.95379e-23	MRPS33/MRPL51/NSUN3/MRPL55/MRPL2/MRPS18A/MTO1/NOA1/TRMT10A/MRPL35/MRPS26/MRPL16/TFAM/MTG1/MRPS14/MRPL37/MRPS22/MRPL44/MRPS11/RPUSD3/MRPS34/MRPL40/GATC/MRPL41/MRPL38/MRPL12/MRPL27/MRPS16/AURKAIP1/MRPS15/MRPL9/MRPL24/DAP3/TARS2/MRPS21/MRPL10/MRPL45/NDUFA7/MRPL54/MPV17L2/MRPS12/MRPL17/MRPS36/MRPL50/MRPL49	45
Blue	BP	GO:0070125	mitochondrial translational elongation	34/704	88/18670	7.25372e-26	3.22936e-22	1.04097e-22	MRPS33/MRPL51/MRPL55/MRPL2/MRPS18A/MRPL35/MRPS26/MRPL16/MRPS14/MRPL37/MRPS22/MRPL44/MRPS11/MRPS34/MRPL40/MRPL41/MRPL38/MRPL12/MRPL27/MRPS16/AURKAIP1/MRPS15/MRPL9/MRPL24/DAP3/MRPS21/MRPL10/MRPL45/MRPL54/MRPS12/MRPL17/MRPS36/MRPL50/MRPL49	34
Blue	BP	GO:0070126	mitochondrial translational termination	34/704	89/18670	1.13274e-25	5.04298e-22	1.21919e-22	MRPS33/MRPL51/MRPL55/MRPL2/MRPS18A/MRPL35/MRPS26/MRPL16/MRPS14/MRPL37/MRPS22/MRPL44/MRPS11/MRPS34/MRPL40/MRPL41/MRPL38/MRPL12/MRPL27/MRPS16/AURKAIP1/MRPS15/MRPL9/MRPL24/DAP3/MRPS21/MRPL10/MRPL45/MRPL54/MRPS12/MRPL17/MRPS36/MRPL50/MRPL49	34
Blue	BP	GO:0006415	translational termination	34/704	104/18670	4.39164e-23	1.95516e-19	3.78143e-20	MRPS33/MRPL51/MRPL55/MRPL2/MRPS18A/MRPL35/MRPS26/MRPL16/MRPS14/MRPL37/MRPS22/MRPL44/MRPS11/MRPS34/MRPL40/MRPL41/MRPL38/MRPL12/MRPL27/MRPS16/AURKAIP1/MRPS15/MRPL9/MRPL24/DAP3/MRPS21/MRPL10/MRPL45/MRPL54/MRPS12/MRPL17/MRPS36/MRPL50/MRPL49	34
Blue	BP	GO:0042775	mitochondrial ATP synthesis coupled electron transport	32/704	97/18670	6.13827e-22	2.73276e-18	4.40448e-19	NDUFA5/NDUFA12/NDUFA6/NDUFB2/NDUFB4/NDUFC2-KCTD14/NDUFA4/NDUFS6/NDUFB9/NDUFA1/NDUFS8/NDUFV1/NDUFB8/NDUFB3/UQCRH/NDUFB5/COX5A/COX4I1/NDUFA2/UQCRQ/NDUFB10/NDUFAB1/NDUFB6/ISCU/COX6A1/UQCR10/NDUFA8/COX10/NDUFS5/SDHD/NDUFA7/NDUFS7	32
Blue	BP	GO:0042773	ATP synthesis coupled electron transport	32/704	98/18670	8.7954e-22	3.91571e-18	5.4095e-19	NDUFA5/NDUFA12/NDUFA6/NDUFB2/NDUFB4/NDUFC2-KCTD14/NDUFA4/NDUFS6/NDUFB9/NDUFA1/NDUFS8/NDUFV1/NDUFB8/NDUFB3/UQCRH/NDUFB5/COX5A/COX4I1/NDUFA2/UQCRQ/NDUFB10/NDUFAB1/NDUFB6/ISCU/COX6A1/UQCR10/NDUFA8/COX10/NDUFS5/SDHD/NDUFA7/NDUFS7	32
Blue	BP	GO:0006414	translational elongation	36/704	133/18670	3.10526e-21	1.38246e-17	1.67112e-18	MRPS33/MRPL51/MRPL55/MRPL2/MRPS18A/MRPL35/MRPS26/MRPL16/MRPS14/DPH5/MRPL37/MRPS22/MRPL44/MRPS11/MRPS34/MRPL40/MRPL41/MRPL38/MRPL12/MRPL27/MRPS16/AURKAIP1/MRPS15/MRPL9/MRPL24/DAP3/MRPS21/MRPL10/MRPL45/MRPL54/EEF2/MRPS12/MRPL17/MRPS36/MRPL50/MRPL49	36
Blue	BP	GO:0006120	mitochondrial electron transport, NADH to ubiquinone	24/704	55/18670	3.84354e-20	1.71114e-16	1.83861e-17	NDUFA5/NDUFA12/NDUFA6/NDUFB2/NDUFB4/NDUFC2-KCTD14/NDUFA4/NDUFS6/NDUFB9/NDUFA1/NDUFS8/NDUFV1/NDUFB8/NDUFB3/NDUFB5/NDUFA2/NDUFB10/NDUFAB1/NDUFB6/ISCU/NDUFA8/NDUFS5/NDUFA7/NDUFS7	24
Blue	BP	GO:0022904	respiratory electron transport chain	32/704	117/18670	3.63684e-19	1.61912e-15	1.56576e-16	NDUFA5/NDUFA12/NDUFA6/NDUFB2/NDUFB4/NDUFC2-KCTD14/NDUFA4/NDUFS6/NDUFB9/NDUFA1/NDUFS8/NDUFV1/NDUFB8/NDUFB3/UQCRH/NDUFB5/COX5A/COX4I1/NDUFA2/UQCRQ/NDUFB10/NDUFAB1/NDUFB6/ISCU/COX6A1/UQCR10/NDUFA8/COX10/NDUFS5/SDHD/NDUFA7/NDUFS7	32
Blue	BP	GO:0033108	mitochondrial respiratory chain complex assembly	29/704	96/18670	8.37037e-19	3.72649e-15	3.27606e-16	SCO2/NDUFA5/NDUFA12/NDUFA6/NDUFB2/NDUFB4/COX17/TIMMDC1/NDUFS6/NDUFB9/NDUFA1/NDUFS8/NDUFV1/TFAM/NDUFB8/NDUFB3/NDUFB5/NDUFA2/COX19/NDUFB10/NDUFAB1/NDUFB6/UQCR10/NDUFA8/NDUFS5/FOXRED1/NDUFA7/NDUFS7/ECSIT	29
Blue	BP	GO:0010257	NADH dehydrogenase complex assembly	24/704	64/18670	2.80929e-18	1.2507e-14	9.30363e-16	NDUFA5/NDUFA12/NDUFA6/NDUFB2/NDUFB4/TIMMDC1/NDUFS6/NDUFB9/NDUFA1/NDUFS8/NDUFV1/NDUFB8/NDUFB3/NDUFB5/NDUFA2/NDUFB10/NDUFAB1/NDUFB6/NDUFA8/NDUFS5/FOXRED1/NDUFA7/NDUFS7/ECSIT	24
Blue	BP	GO:0032981	mitochondrial respiratory chain complex I assembly	24/704	64/18670	2.80929e-18	1.2507e-14	9.30363e-16	NDUFA5/NDUFA12/NDUFA6/NDUFB2/NDUFB4/TIMMDC1/NDUFS6/NDUFB9/NDUFA1/NDUFS8/NDUFV1/NDUFB8/NDUFB3/NDUFB5/NDUFA2/NDUFB10/NDUFAB1/NDUFB6/NDUFA8/NDUFS5/FOXRED1/NDUFA7/NDUFS7/ECSIT	24
Blue	BP	GO:0045333	cellular respiration	39/704	193/18670	4.94837e-18	2.20301e-14	1.52172e-15	NDUFA5/NDUFA12/NDUFA6/NDUFB2/NDUFB4/NDUFC2-KCTD14/NDUFA4/NDUFS6/NDUFB9/SLC25A14/NDUFA1/NOA1/IDH3B/NDUFS8/NDUFV1/SIRT3/NDUFB8/NDUFB3/UQCRH/NDUFB5/COX5A/IDH2/COX4I1/NDUFA2/UQCRQ/NDUFB10/NDUFAB1/TRAP1/NDUFB6/ISCU/COX6A1/UQCR10/NDUFA8/COX10/NDUFS5/SDHD/NDUFA7/NDUFS7/COQ10A	39
Blue	BP	GO:0006119	oxidative phosphorylation	33/704	145/18670	4.39733e-17	1.95769e-13	1.26211e-14	NDUFA5/NDUFA12/NDUFA6/NDUFB2/NDUFB4/NDUFC2-KCTD14/NDUFA4/NDUFS6/NDUFB9/NDUFA1/NDUFS8/NDUFV1/NDUFB8/NDUFB3/UQCRH/NDUFB5/COX5A/COX4I1/NDUFA2/UQCRQ/NDUFB10/NDUFAB1/NDUFB6/ISCU/COX6A1/UQCR10/NDUFA8/COX10/DNAJC30/NDUFS5/SDHD/NDUFA7/NDUFS7	33
Blue	BP	GO:0022900	electron transport chain	36/704	186/18670	4.08486e-16	1.81858e-12	1.09915e-13	NDUFA5/NDUFA12/NDUFA6/NDUFB2/NDUFB4/NDUFC2-KCTD14/NDUFA4/NDUFS6/NDUFB9/NDUFA1/ADH5/IDH3B/NDUFS8/NDUFV1/NDUFB8/NDUFB3/UQCRH/NDUFB5/COX5A/COX4I1/NDUFA2/UQCRQ/NDUFB10/NDUFAB1/NDUFB6/ISCU/COX6A1/UQCR10/NDUFA8/COX10/AKR7A2/NDUFS5/SDHD/NDUFA7/NDUFS7/DMGDH	36
Blue	BP	GO:0032984	protein-containing complex disassembly	48/704	329/18670	6.92805e-16	3.08437e-12	1.75453e-13	MRPS33/MRPL51/MID1/MRPL55/MRPL2/MRPS18A/MRPL35/MRPS26/VPS16/MRPL16/KLC1/MRPS14/MRPL37/MRPS22/MRPL44/MRPS11/VPS4A/PBRM1/MRPS34/MRPL40/DENR/MRPL41/SETX/MRPL38/MRPL12/MRPL27/MRPS16/AURKAIP1/CHMP7/MRPS15/TMOD4/MRPL9/UBQLN4/MRPL24/SNAPIN/DAP3/MRPS21/FZD2/MRPL10/MRPL45/SMARCE1/MRPL54/MRPS12/MRPL17/MRPS36/GAK/MRPL50/MRPL49	48
Blue	BP	GO:0043624	cellular protein complex disassembly	38/704	217/18670	1.9408e-15	8.64046e-12	4.64204e-13	MRPS33/MRPL51/MID1/MRPL55/MRPL2/MRPS18A/MRPL35/MRPS26/MRPL16/MRPS14/MRPL37/MRPS22/MRPL44/MRPS11/VPS4A/MRPS34/MRPL40/MRPL41/MRPL38/MRPL12/MRPL27/MRPS16/AURKAIP1/MRPS15/TMOD4/MRPL9/MRPL24/DAP3/MRPS21/MRPL10/MRPL45/MRPL54/MRPS12/MRPL17/MRPS36/GAK/MRPL50/MRPL49	38
Blue	BP	GO:0015980	energy derivation by oxidation of organic compounds	42/704	285/18670	3.31943e-14	1.47781e-10	7.5216e-12	NDUFA5/NDUFA12/NDUFA6/NDUFB2/NDUFB4/NDUFC2-KCTD14/NDUFA4/NDUFS6/NDUFB9/SLC25A14/NDUFA1/NOA1/PGM2/IDH3B/NDUFS8/NDUFV1/SIRT3/NDUFB8/NDUFB3/PRKAG3/UQCRH/NDUFB5/COX5A/IDH2/COX4I1/NDUFA2/UQCRQ/NDUFB10/NDUFAB1/TRAP1/NDUFB6/ISCU/COX6A1/UQCR10/NDUFA8/COX10/PHKG1/NDUFS5/SDHD/NDUFA7/NDUFS7/COQ10A	42
Blue	BP	GO:0009144	purine nucleoside triphosphate metabolic process	44/704	342/18670	1.04825e-12	4.66679e-09	2.25649e-10	NDUFA5/NDUFA12/NDUFA6/NDUFB2/NDUFB4/NDUFC2-KCTD14/NDUFA4/NDUFS6/NDUFB9/NDUFA1/NDUFS8/NDUFV1/NDUFB8/NDUFB3/PRKAG3/UQCRH/NDUFB5/COX5A/COX4I1/NDUFA2/UQCRQ/NUDT1/NDUFB10/NDUFAB1/NDUFB6/ISCU/COX6A1/UQCR10/NDUFA8/COX10/NME2/NUP85/DNAJC30/NDUFS5/SDHD/ARNT/NDUFA7/NDUFS7/NUP155/AK3/PRKAG1/PFKM/AAAS/PFKFB1	44
Blue	BP	GO:0046034	ATP metabolic process	41/704	305/18670	1.49989e-12	6.67752e-09	3.07497e-10	NDUFA5/NDUFA12/NDUFA6/NDUFB2/NDUFB4/NDUFC2-KCTD14/NDUFA4/NDUFS6/NDUFB9/NDUFA1/NDUFS8/NDUFV1/NDUFB8/NDUFB3/PRKAG3/UQCRH/NDUFB5/COX5A/COX4I1/NDUFA2/UQCRQ/NDUFB10/NDUFAB1/NDUFB6/ISCU/COX6A1/UQCR10/NDUFA8/COX10/NUP85/DNAJC30/NDUFS5/SDHD/ARNT/NDUFA7/NDUFS7/NUP155/PRKAG1/PFKM/AAAS/PFKFB1	41
Blue	BP	GO:0009141	nucleoside triphosphate metabolic process	45/704	362/18670	1.94038e-12	8.63859e-09	3.79721e-10	NDUFA5/NDUFA12/NDUFA6/NDUFB2/NDUFB4/NDUFC2-KCTD14/NDUFA4/NDUFS6/NDUFB9/NDUFA1/NDUFS8/NDUFV1/NDUFB8/NDUFB3/PRKAG3/UQCRH/CMPK1/NDUFB5/COX5A/COX4I1/NDUFA2/UQCRQ/NUDT1/NDUFB10/NDUFAB1/NDUFB6/ISCU/COX6A1/UQCR10/NDUFA8/COX10/NME2/NUP85/DNAJC30/NDUFS5/SDHD/ARNT/NDUFA7/NDUFS7/NUP155/AK3/PRKAG1/PFKM/AAAS/PFKFB1	45
Blue	BP	GO:0009205	purine ribonucleoside triphosphate metabolic process	43/704	335/18670	2.06508e-12	9.19376e-09	3.86554e-10	NDUFA5/NDUFA12/NDUFA6/NDUFB2/NDUFB4/NDUFC2-KCTD14/NDUFA4/NDUFS6/NDUFB9/NDUFA1/NDUFS8/NDUFV1/NDUFB8/NDUFB3/PRKAG3/UQCRH/NDUFB5/COX5A/COX4I1/NDUFA2/UQCRQ/NDUFB10/NDUFAB1/NDUFB6/ISCU/COX6A1/UQCR10/NDUFA8/COX10/NME2/NUP85/DNAJC30/NDUFS5/SDHD/ARNT/NDUFA7/NDUFS7/NUP155/AK3/PRKAG1/PFKM/AAAS/PFKFB1	43
Blue	BP	GO:0009167	purine ribonucleoside monophosphate metabolic process	43/704	340/18670	3.41293e-12	1.51944e-08	5.95057e-10	NDUFA5/NDUFA12/NDUFA6/NDUFB2/NDUFB4/NDUFC2-KCTD14/NDUFA4/NDUFS6/NDUFB9/NDUFA1/NDUFS8/NDUFV1/NDUFB8/LHPP/NDUFB3/PRKAG3/UQCRH/NDUFB5/COX5A/COX4I1/NDUFA2/UQCRQ/NDUFB10/NDUFAB1/NDUFB6/ISCU/COX6A1/UQCR10/NDUFA8/COX10/NUP85/DNAJC30/NDUFS5/SDHD/ARNT/NDUFA7/NDUFS7/NUP155/AK3/PRKAG1/PFKM/AAAS/PFKFB1	43
Blue	BP	GO:0009161	ribonucleoside monophosphate metabolic process	44/704	354/18670	3.4554e-12	1.53835e-08	5.95057e-10	NDUFA5/NDUFA12/NDUFA6/NDUFB2/NDUFB4/NDUFC2-KCTD14/NDUFA4/NDUFS6/NDUFB9/NDUFA1/NDUFS8/NDUFV1/NDUFB8/LHPP/NDUFB3/PRKAG3/UQCRH/CMPK1/NDUFB5/COX5A/COX4I1/NDUFA2/UQCRQ/NDUFB10/NDUFAB1/NDUFB6/ISCU/COX6A1/UQCR10/NDUFA8/COX10/NUP85/DNAJC30/NDUFS5/SDHD/ARNT/NDUFA7/NDUFS7/NUP155/AK3/PRKAG1/PFKM/AAAS/PFKFB1	44
Blue	BP	GO:0009126	purine nucleoside monophosphate metabolic process	43/704	341/18670	3.76883e-12	1.67788e-08	6.00955e-10	NDUFA5/NDUFA12/NDUFA6/NDUFB2/NDUFB4/NDUFC2-KCTD14/NDUFA4/NDUFS6/NDUFB9/NDUFA1/NDUFS8/NDUFV1/NDUFB8/LHPP/NDUFB3/PRKAG3/UQCRH/NDUFB5/COX5A/COX4I1/NDUFA2/UQCRQ/NDUFB10/NDUFAB1/NDUFB6/ISCU/COX6A1/UQCR10/NDUFA8/COX10/NUP85/DNAJC30/NDUFS5/SDHD/ARNT/NDUFA7/NDUFS7/NUP155/AK3/PRKAG1/PFKM/AAAS/PFKFB1	43
Blue	BP	GO:0009199	ribonucleoside triphosphate metabolic process	43/704	341/18670	3.76883e-12	1.67788e-08	6.00955e-10	NDUFA5/NDUFA12/NDUFA6/NDUFB2/NDUFB4/NDUFC2-KCTD14/NDUFA4/NDUFS6/NDUFB9/NDUFA1/NDUFS8/NDUFV1/NDUFB8/NDUFB3/PRKAG3/UQCRH/NDUFB5/COX5A/COX4I1/NDUFA2/UQCRQ/NDUFB10/NDUFAB1/NDUFB6/ISCU/COX6A1/UQCR10/NDUFA8/COX10/NME2/NUP85/DNAJC30/NDUFS5/SDHD/ARNT/NDUFA7/NDUFS7/NUP155/AK3/PRKAG1/PFKM/AAAS/PFKFB1	43
Blue	BP	GO:0009123	nucleoside monophosphate metabolic process	45/704	375/18670	6.62798e-12	2.95078e-08	1.01911e-09	NDUFA5/NDUFA12/NDUFA6/NDUFB2/NDUFB4/NDUFC2-KCTD14/NDUFA4/NDUFS6/NDUFB9/NDUFA1/NDUFS8/NDUFV1/NDUFB8/LHPP/NDUFB3/PRKAG3/UQCRH/CMPK1/NDUFB5/COX5A/COX4I1/NDUFA2/RAD50/UQCRQ/NDUFB10/NDUFAB1/NDUFB6/ISCU/COX6A1/UQCR10/NDUFA8/COX10/NUP85/DNAJC30/NDUFS5/SDHD/ARNT/NDUFA7/NDUFS7/NUP155/AK3/PRKAG1/PFKM/AAAS/PFKFB1	45
Blue	BP	GO:0044743	protein transmembrane import into intracellular organelle	11/704	41/18670	2.27823e-07	0.00101427	3.38221e-05	TOMM7/GRPEL1/TIMM10/PEX16/PAM16/DNLZ/TIMM22/ROMO1/TIMM17A/TIMM13/TIMM50	11
Blue	BP	GO:0006626	protein targeting to mitochondrion	16/704	98/18670	7.48538e-07	0.00333249	0.000107422	PITRM1/TOMM7/GRPEL1/HTRA2/TIMM10/LEPROT/PARL/CSNK2A2/PAM16/DNLZ/TIMM22/ROMO1/TOMM34/TIMM17A/TIMM13/TIMM50	16
Blue	BP	GO:0065002	intracellular protein transmembrane transport	12/704	56/18670	9.15292e-07	0.00407488	0.000127115	TOMM7/SEC61B/GRPEL1/TIMM10/PEX16/PAM16/DNLZ/TIMM22/ROMO1/TIMM17A/TIMM13/TIMM50	12
Blue	BP	GO:0072655	establishment of protein localization to mitochondrion	19/704	137/18670	9.54524e-07	0.00424954	0.000128421	PITRM1/TOMM7/YWHAQ/GRPEL1/HTRA2/TIMM10/PPP1R13B/LEPROT/PARL/CSNK2A2/PAM16/DNLZ/TIMM22/ROMO1/TOMM34/TIMM17A/MAPT/TIMM13/TIMM50	19
Blue	BP	GO:0016197	endosomal transport	25/704	224/18670	1.30505e-06	0.00581007	0.00017026	EEA1/GGA1/ERC1/LAMTOR1/DPY30/SNX17/RAB9B/DCTN1/VPS16/DENND5A/VTI1B/LEPROT/ACAP2/SNX33/VPS4A/AP5Z1/TBC1D10A/VPS37D/VAMP3/CHMP7/SNX27/VPS25/RNF126/RAB8A/AP3B1	25
Blue	BP	GO:0070585	protein localization to mitochondrion	19/704	141/18670	1.48909e-06	0.00662941	0.000188556	PITRM1/TOMM7/YWHAQ/GRPEL1/HTRA2/TIMM10/PPP1R13B/LEPROT/PARL/CSNK2A2/PAM16/DNLZ/TIMM22/ROMO1/TOMM34/TIMM17A/MAPT/TIMM13/TIMM50	19
Blue	BP	GO:0006605	protein targeting	37/704	432/18670	3.17221e-06	0.0141227	0.000390206	DHRS4/PHYH/PITRM1/PARD3/TOMM7/SEC61B/YWHAQ/EPHX2/ZDHHC9/GRPEL1/HTRA2/TIMM10/PEX16/VTI1B/AKAP6/RPS29/TYSND1/LEPROT/PARL/CSNK2A2/ZDHHC7/VPS4A/SPCS1/MON1A/PAM16/DNLZ/RPL38/VPS37D/TIMM22/ROMO1/TOMM34/TIMM17A/TIMM13/RPS28/ECH1/TIMM50/AP3B1	37
Blue	BP	GO:0030150	protein import into mitochondrial matrix	7/704	19/18670	3.56578e-06	0.0158748	0.000426434	TOMM7/GRPEL1/PAM16/DNLZ/ROMO1/TIMM17A/TIMM50	7
Blue	BP	GO:0009060	aerobic respiration	14/704	87/18670	4.36664e-06	0.0194403	0.000508096	NDUFA4/SLC25A14/IDH3B/NDUFS8/SIRT3/UQCRH/COX5A/IDH2/COX4I1/COX6A1/UQCR10/COX10/SDHD/NDUFS7	14
Blue	BP	GO:0071806	protein transmembrane transport	12/704	65/18670	4.83922e-06	0.0215442	0.000548266	TOMM7/SEC61B/GRPEL1/TIMM10/PEX16/PAM16/DNLZ/TIMM22/ROMO1/TIMM17A/TIMM13/TIMM50	12
Blue	CC	GO:0098798	mitochondrial protein complex	77/720	262/19717	3.43461e-48	1.98521e-45	1.68477e-45	NDUFA5/NDUFA12/NDUFA6/NDUFB2/MRPS33/MRPL51/NDUFB4/NSUN3/NDUFC2-KCTD14/MRPL55/NDUFA4/TOMM7/NDUFS6/NDUFB9/MRPL2/MRPS18A/NDUFA1/GRPEL1/MRPL35/MRPS26/MRPL16/NDUFS8/NDUFV1/TIMM10/MTG1/MICU1/NDUFB8/NDUFB3/MRPS14/UQCRH/MRPL37/MRPS22/MRPL44/NDUFB5/COX5A/MRPS11/COX4I1/NDUFA2/UQCRQ/NDUFB10/NDUFAB1/PAM16/NDUFB6/MRPS34/MRPL40/COX6A1/UQCR10/MRPL41/NDUFA8/MRPL38/MRPL12/MRPL27/TIMM22/ROMO1/MRPS16/MRPS15/NDUFS5/…	77
Blue	CC	GO:0005743	mitochondrial inner membrane	98/720	473/19717	2.7931e-46	1.61441e-43	6.85044e-44	SCO2/NDUFA5/NDUFA12/NDUFA6/NDUFB2/MRPS33/MRPL51/NDUFB4/TIMMDC1/NDUFC2-KCTD14/ABCB8/MRPL55/NDUFA4/NDUFS6/NDUFB9/MRPL2/MRPS18A/COQ3/SLC25A14/AIFM1/TIMM8A/NDUFA1/NOA1/GRPEL1/MRPL35/MRPS26/MRPL16/NDUFS8/NDUFV1/TIMM10/PTPMT1/MTG1/MICU1/NDUFB8/NDUFB3/CYP27A1/MRPS14/UQCRH/MRPL37/PARL/MRPS22/MRPL44/NDUFB5/COX5A/MRPS11/LDHD/COX4I1/NDUFA2/HIGD2A/UQCRQ/TMEM11/NDUFB10/NDUFAB1/TRAP1/PAM16/NDUFB6/MRPS34/MRPL40…	98
Blue	CC	GO:0000313	organellar ribosome	38/720	87/19717	1.11766e-31	6.46007e-29	1.3706e-29	MRPS33/MRPL51/NSUN3/MRPL55/MRPL2/MRPS18A/MRPL35/MRPS26/MRPL16/MTG1/MRPS14/MRPL37/MRPS22/MRPL44/MRPS11/NDUFAB1/MRPS34/MRPL40/MRPL41/MRPL38/MRPL12/MRPL27/MRPS16/MRPS15/MRPL9/MRPL24/DAP3/MRPS21/MRPL10/MRPL45/NDUFA7/MRPL54/MPV17L2/MRPS12/MRPL17/MRPS36/MRPL50/MRPL49	38
Blue	CC	GO:0005761	mitochondrial ribosome	38/720	87/19717	1.11766e-31	6.46007e-29	1.3706e-29	MRPS33/MRPL51/NSUN3/MRPL55/MRPL2/MRPS18A/MRPL35/MRPS26/MRPL16/MTG1/MRPS14/MRPL37/MRPS22/MRPL44/MRPS11/NDUFAB1/MRPS34/MRPL40/MRPL41/MRPL38/MRPL12/MRPL27/MRPS16/MRPS15/MRPL9/MRPL24/DAP3/MRPS21/MRPL10/MRPL45/NDUFA7/MRPL54/MPV17L2/MRPS12/MRPL17/MRPS36/MRPL50/MRPL49	38
Blue	CC	GO:0005759	mitochondrial matrix	72/720	469/19717	1.77057e-25	1.02339e-22	1.73702e-23	SCO2/TST/TXN2/MRPS33/MRPL51/NSUN3/SOD1/FASTK/MRPL55/PITRM1/MRPL2/MRPS18A/COQ3/PIN4/GRPEL1/MRPL35/MRPS26/IDH3B/MRPL16/NDUFS8/SIRT3/ISCA2/TFAM/ECHS1/MTG1/NDUFB8/ACADL/CYP27A1/MRPS14/MRPL37/MRPS22/MRPL44/MRPS11/IDH2/GCSH/RPUSD3/NUDT1/HAGH/NDUFAB1/TRAP1/PAM16/DNAJA3/MRPS34/MRPL40/ISCU/MRPL41/MRPL38/MRPL12/MRPL27/MRPS16/MRPS15/ACAD8/REXO2/MRPL9/MRPL24/DAP3/TARS2/MRPS21/MRPL10/MRPL45/NDUFA7/MRPL54/NDUF…	72
Blue	CC	GO:0098800	inner mitochondrial membrane protein complex	39/720	135/19717	1.54646e-24	8.93856e-22	1.2643e-22	NDUFA5/NDUFA12/NDUFA6/NDUFB2/NDUFB4/NDUFC2-KCTD14/NDUFA4/NDUFS6/NDUFB9/NDUFA1/GRPEL1/NDUFS8/NDUFV1/TIMM10/MICU1/NDUFB8/NDUFB3/UQCRH/NDUFB5/COX5A/COX4I1/NDUFA2/UQCRQ/NDUFB10/NDUFAB1/PAM16/NDUFB6/COX6A1/UQCR10/NDUFA8/TIMM22/ROMO1/NDUFS5/FOXRED1/SDHD/TIMM17A/NDUFA7/NDUFS7/TIMM50	39
Blue	CC	GO:0098803	respiratory chain complex	31/720	85/19717	3.35105e-23	1.9369e-20	2.34825e-21	NDUFA5/NDUFA12/NDUFA6/NDUFB2/NDUFB4/NDUFC2-KCTD14/NDUFA4/NDUFS6/NDUFB9/NDUFA1/NDUFS8/NDUFV1/NDUFB8/NDUFB3/UQCRH/NDUFB5/COX5A/COX4I1/NDUFA2/UQCRQ/NDUFB10/NDUFAB1/NDUFB6/COX6A1/UQCR10/NDUFA8/NDUFS5/FOXRED1/SDHD/NDUFA7/NDUFS7	31
Blue	CC	GO:0005746	mitochondrial respiratory chain	31/720	88/19717	1.13313e-22	6.54952e-20	6.94791e-21	NDUFA5/NDUFA12/NDUFA6/NDUFB2/NDUFB4/NDUFC2-KCTD14/NDUFA4/NDUFS6/NDUFB9/NDUFA1/NDUFS8/NDUFV1/NDUFB8/NDUFB3/UQCRH/NDUFB5/COX5A/COX4I1/NDUFA2/UQCRQ/NDUFB10/NDUFAB1/NDUFB6/COX6A1/UQCR10/NDUFA8/NDUFS5/FOXRED1/SDHD/NDUFA7/NDUFS7	31
Blue	CC	GO:0044455	mitochondrial membrane part	47/720	229/19717	2.4399e-22	1.41027e-19	1.32982e-20	SCO2/NDUFA5/NDUFA12/NDUFA6/NDUFB2/NDUFB4/NDUFC2-KCTD14/NDUFA4/TOMM7/NDUFS6/NDUFB9/COQ3/NDUFA1/NOA1/GRPEL1/NDUFS8/NDUFV1/TIMM10/MICU1/NDUFB8/NDUFB3/UQCRH/NDUFB5/COX5A/COX4I1/NDUFA2/UQCRQ/TMEM11/NDUFB10/NDUFAB1/PAM16/RHOT2/NDUFB6/COX6A1/UQCR10/COQ4/NDUFA8/TIMM22/ROMO1/MUL1/NDUFS5/FOXRED1/SDHD/TIMM17A/NDUFA7/NDUFS7/TIMM50	47
Blue	CC	GO:0070469	respiratory chain	32/720	100/19717	6.97631e-22	4.0323e-19	3.42206e-20	NDUFA5/NDUFA12/NDUFA6/NDUFB2/NDUFB4/NDUFC2-KCTD14/NDUFA4/NDUFS6/NDUFB9/NDUFA1/NDUFS8/NDUFV1/NDUFB8/NDUFB3/UQCRH/NDUFB5/COX5A/COX4I1/NDUFA2/HIGD2A/UQCRQ/NDUFB10/NDUFAB1/NDUFB6/COX6A1/UQCR10/NDUFA8/NDUFS5/FOXRED1/SDHD/NDUFA7/NDUFS7	32
Blue	CC	GO:0005747	mitochondrial respiratory chain complex I	24/720	50/19717	1.07793e-21	6.23045e-19	4.06734e-20	NDUFA5/NDUFA12/NDUFA6/NDUFB2/NDUFB4/NDUFC2-KCTD14/NDUFA4/NDUFS6/NDUFB9/NDUFA1/NDUFS8/NDUFV1/NDUFB8/NDUFB3/NDUFB5/NDUFA2/NDUFB10/NDUFAB1/NDUFB6/NDUFA8/NDUFS5/FOXRED1/NDUFA7/NDUFS7	24
Blue	CC	GO:0030964	NADH dehydrogenase complex	24/720	50/19717	1.07793e-21	6.23045e-19	4.06734e-20	NDUFA5/NDUFA12/NDUFA6/NDUFB2/NDUFB4/NDUFC2-KCTD14/NDUFA4/NDUFS6/NDUFB9/NDUFA1/NDUFS8/NDUFV1/NDUFB8/NDUFB3/NDUFB5/NDUFA2/NDUFB10/NDUFAB1/NDUFB6/NDUFA8/NDUFS5/FOXRED1/NDUFA7/NDUFS7	24
Blue	CC	GO:0045271	respiratory chain complex I	24/720	50/19717	1.07793e-21	6.23045e-19	4.06734e-20	NDUFA5/NDUFA12/NDUFA6/NDUFB2/NDUFB4/NDUFC2-KCTD14/NDUFA4/NDUFS6/NDUFB9/NDUFA1/NDUFS8/NDUFV1/NDUFB8/NDUFB3/NDUFB5/NDUFA2/NDUFB10/NDUFAB1/NDUFB6/NDUFA8/NDUFS5/FOXRED1/NDUFA7/NDUFS7	24
Blue	CC	GO:0000315	organellar large ribosomal subunit	24/720	57/19717	5.23948e-20	3.02842e-17	1.7134e-18	MRPL51/NSUN3/MRPL55/MRPL2/MRPS18A/MRPL35/MRPL16/MRPL37/MRPL44/NDUFAB1/MRPL40/MRPL41/MRPL38/MRPL12/MRPL27/MRPL9/MRPL24/MRPL10/MRPL45/MRPL54/MPV17L2/MRPL17/MRPL50/MRPL49	24
Blue	CC	GO:0005762	mitochondrial large ribosomal subunit	24/720	57/19717	5.23948e-20	3.02842e-17	1.7134e-18	MRPL51/NSUN3/MRPL55/MRPL2/MRPS18A/MRPL35/MRPL16/MRPL37/MRPL44/NDUFAB1/MRPL40/MRPL41/MRPL38/MRPL12/MRPL27/MRPL9/MRPL24/MRPL10/MRPL45/MRPL54/MPV17L2/MRPL17/MRPL50/MRPL49	24
Blue	CC	GO:0044391	ribosomal subunit	40/720	190/19717	1.30643e-19	7.55116e-17	4.00523e-18	MRPS33/MRPL51/NSUN3/MRPL55/MRPL2/MRPS18A/MRPL35/MRPS26/MRPL16/RPS29/MRPS14/MRPL37/MRPS22/MRPL44/RPS27L/MRPS11/NDUFAB1/MRPS34/MRPL40/MRPL41/MRPL38/RPL38/MRPL12/MRPL27/MRPS16/MRPS15/MRPL9/MRPL24/DAP3/MRPS21/MRPL10/MRPL45/RPS28/MRPL54/MPV17L2/MRPS12/MRPL17/MRPS36/MRPL50/MRPL49	40
Blue	CC	GO:1990204	oxidoreductase complex	30/720	112/19717	3.83436e-18	2.21626e-15	1.10639e-16	NDUFA5/NDUFA12/NDUFA6/NDUFB2/NDUFB4/NDUFC2-KCTD14/NDUFA4/NDUFS6/NDUFB9/NDUFA1/NDUFS8/NDUFV1/NDUFB8/NDUFB3/UQCRH/NDUFB5/GCSH/NDUFA2/UQCRQ/NDUFB10/NDUFAB1/NDUFB6/UQCR10/NDUFA8/NDUFS5/FOXRED1/SDHD/NDUFA7/NDUFS7/MRPS36	30
Blue	CC	GO:0005840	ribosome	45/720	272/19717	1.40949e-17	8.14682e-15	3.84105e-16	MRPS33/MRPL51/NSUN3/MRPL55/MRPL2/MRPS18A/MRPL35/MRPS26/MRPL16/RPS29/MTG1/MRPS14/MRPL37/MRPS22/MRPL44/RPS27L/MRPS11/CANX/NDUFAB1/MRPS34/MRPL40/MRPL41/MRPL38/RPL38/MRPL12/MRPL27/MRPS16/AURKAIP1/MRPS15/MRPL9/MRPL24/DAP3/MRPS21/MRPL10/MRPL45/RPS28/NDUFA7/MRPL54/EEF2/MPV17L2/MRPS12/MRPL17/MRPS36/MRPL50/MRPL49	45
Blue	CC	GO:0015934	large ribosomal subunit	25/720	121/19717	1.47275e-12	8.5125e-10	3.80222e-11	MRPL51/NSUN3/MRPL55/MRPL2/MRPS18A/MRPL35/MRPL16/MRPL37/MRPL44/NDUFAB1/MRPL40/MRPL41/MRPL38/RPL38/MRPL12/MRPL27/MRPL9/MRPL24/MRPL10/MRPL45/MRPL54/MPV17L2/MRPL17/MRPL50/MRPL49	25
Blue	CC	GO:0000314	organellar small ribosomal subunit	13/720	28/19717	4.16495e-12	2.40734e-09	9.72866e-11	MRPS33/MRPS18A/MRPS26/MRPS14/MRPS22/MRPS11/MRPS34/MRPS16/MRPS15/DAP3/MRPS21/MRPS12/MRPS36	13
Blue	CC	GO:0005763	mitochondrial small ribosomal subunit	13/720	28/19717	4.16495e-12	2.40734e-09	9.72866e-11	MRPS33/MRPS18A/MRPS26/MRPS14/MRPS22/MRPS11/MRPS34/MRPS16/MRPS15/DAP3/MRPS21/MRPS12/MRPS36	13
Blue	CC	GO:0015935	small ribosomal subunit	16/720	72/19717	5.17588e-09	2.99166e-06	1.15405e-07	MRPS33/MRPS18A/MRPS26/RPS29/MRPS14/MRPS22/RPS27L/MRPS11/MRPS34/MRPS16/MRPS15/DAP3/MRPS21/RPS28/MRPS12/MRPS36	16
Blue	CC	GO:0005758	mitochondrial intermembrane space	15/720	79/19717	1.45299e-07	8.39828e-05	3.09883e-06	COX17/SOD1/AIFM1/TIMM8A/HTRA2/TIMM10/MICU1/COX19/TRAP1/NDUFA8/CHCHD2/NDUFS5/REXO2/TIMM13/CHCHD5	15
Blue	CC	GO:0031970	organelle envelope lumen	15/720	88/19717	6.3045e-07	0.0003644	1.28855e-05	COX17/SOD1/AIFM1/TIMM8A/HTRA2/TIMM10/MICU1/COX19/TRAP1/NDUFA8/CHCHD2/NDUFS5/REXO2/TIMM13/CHCHD5	15
Blue	CC	GO:0005744	TIM23 mitochondrial import inner membrane translocase complex	6/720	14/19717	5.42534e-06	0.00313584	0.000106451	GRPEL1/TIMM10/PAM16/ROMO1/TIMM17A/TIMM50	6
Blue	CC	GO:0071007	U2-type catalytic step 2 spliceosome	8/720	30/19717	8.71789e-06	0.00503894	0.000164475	SNRPD1/PRPF19/RBM22/BUD31/SNRPG/SYF2/PPIE/BCAS2	8
Blue	CC	GO:0070069	cytochrome complex	8/720	34/19717	2.3763e-05	0.013735	0.000431717	NDUFA4/UQCRH/COX5A/COX4I1/UQCRQ/COX6A1/UQCR10/COX10	8
Blue	MF	GO:0003954	NADH dehydrogenase activity	23/714	46/17697	2.08085e-20	1.56272e-17	4.90644e-18	NDUFA5/NDUFA12/NDUFA6/NDUFB2/NDUFB4/NDUFC2-KCTD14/NDUFA4/NDUFS6/NDUFB9/NDUFA1/NDUFS8/NDUFV1/NDUFB8/NDUFB3/NDUFB5/NDUFA2/NDUFB10/NDUFAB1/NDUFB6/NDUFA8/NDUFS5/NDUFA7/NDUFS7	23
Blue	MF	GO:0008137	NADH dehydrogenase (ubiquinone) activity	23/714	46/17697	2.08085e-20	1.56272e-17	4.90644e-18	NDUFA5/NDUFA12/NDUFA6/NDUFB2/NDUFB4/NDUFC2-KCTD14/NDUFA4/NDUFS6/NDUFB9/NDUFA1/NDUFS8/NDUFV1/NDUFB8/NDUFB3/NDUFB5/NDUFA2/NDUFB10/NDUFAB1/NDUFB6/NDUFA8/NDUFS5/NDUFA7/NDUFS7	23
Blue	MF	GO:0050136	NADH dehydrogenase (quinone) activity	23/714	46/17697	2.08085e-20	1.56272e-17	4.90644e-18	NDUFA5/NDUFA12/NDUFA6/NDUFB2/NDUFB4/NDUFC2-KCTD14/NDUFA4/NDUFS6/NDUFB9/NDUFA1/NDUFS8/NDUFV1/NDUFB8/NDUFB3/NDUFB5/NDUFA2/NDUFB10/NDUFAB1/NDUFB6/NDUFA8/NDUFS5/NDUFA7/NDUFS7	23
Blue	MF	GO:0016655	oxidoreductase activity, acting on NAD(P)H, quinone or similar compound as acceptor	24/714	60/17697	2.16756e-18	1.62784e-15	3.83315e-16	DHRS4/NDUFA5/NDUFA12/NDUFA6/NDUFB2/NDUFB4/NDUFC2-KCTD14/NDUFA4/NDUFS6/NDUFB9/NDUFA1/NDUFS8/NDUFV1/NDUFB8/NDUFB3/NDUFB5/NDUFA2/NDUFB10/NDUFAB1/NDUFB6/NDUFA8/NDUFS5/NDUFA7/NDUFS7	24
Blue	MF	GO:0016651	oxidoreductase activity, acting on NAD(P)H	28/714	107/17697	1.20364e-15	9.03936e-13	1.70284e-13	DHRS4/NDUFA5/NDUFA12/NDUFA6/NDUFB2/NDUFB4/NDUFC2-KCTD14/NDUFA4/NDUFS6/NDUFB9/CYB5R4/AIFM1/NDUFA1/NDUFS8/NDUFV1/NDUFB8/NDUFB3/NDUFB5/NDUFA2/NDUFB10/NDUFAB1/NDUFB6/NDUFA8/NXN/NDUFS5/NDUFA7/NDUFS7/ECSIT	28
Blue	MF	GO:0003735	structural constituent of ribosome	32/714	202/17697	3.13018e-11	2.35076e-08	3.69032e-09	MRPS33/MRPL51/MRPL55/MRPL2/MRPS18A/MRPL35/MRPL16/RPS29/MRPS14/MRPL37/MRPS22/RPS27L/MRPS11/MRPS34/MRPL41/RPL38/MRPL12/MRPL27/MRPS16/MRPS15/MRPL9/MRPL24/DAP3/MRPS21/MRPL10/RPS28/NDUFA7/MRPL54/MRPS12/MRPL17/MRPS36/MRPL49	32
Blue	MF	GO:0009055	electron transfer activity	15/714	114/17697	5.37439e-05	0.0403617	0.00543097	NDUFA12/NDUFA4/NDUFS6/ADH5/IDH3B/UQCRH/COX5A/COX4I1/UQCRQ/COX6A1/UQCR10/COX10/AKR7A2/SDHD/DMGDH	15
Black	BP	GO:0045333	cellular respiration	29/249	193/18670	2.83029e-22	7.72387e-19	7.01019e-19	DLD/IMMP2L/ACO2/NDUFA9/PDHA1/FH/SDHA/NDUFV2/MDH1/ETFDH/SUCLG1/NDUFS3/DLST/NDUFB1/NDUFA10/NDUFS1/D2HGDH/COQ9/UQCRFS1/UQCRC1/PDHB/UQCRC2/MDH2/SDHB/PARK7/OGDH/DLAT/NDUFS2/NDUFS4	29
Black	BP	GO:0015980	energy derivation by oxidation of organic compounds	32/249	285/18670	1.60213e-20	4.37221e-17	1.98411e-17	DLD/IMMP2L/ACO2/NDUFA9/PDHA1/FH/SDHA/NDUFV2/MDH1/PHKA1/ETFDH/SUCLG1/NDUFS3/DLST/NDUFB1/NDUFA10/NDUFS1/PGM1/D2HGDH/COQ9/UQCRFS1/UQCRC1/PDHB/UQCRC2/MDH2/SDHB/PARK7/OGDH/STK40/DLAT/NDUFS2/NDUFS4	32
Black	BP	GO:0044282	small molecule catabolic process	35/249	445/18670	2.32606e-17	6.34782e-14	1.92043e-14	DLD/GAPDH/TPI1/ESD/ACAT1/HIBADH/GADL1/ABHD3/ADHFE1/PGK1/ETFDH/HADH/CARNS1/IVD/DLST/HK1/GOT1/PGAM1/HIBCH/GLS/ECHDC2/PGM1/PCCB/MCCC1/GOT2/GPI/MLYCD/ACOX2/ECI1/ACADS/NOS1/DCXR/AHCY/ENO1/OGDH	35
Black	BP	GO:0006732	coenzyme metabolic process	33/249	403/18670	6.23486e-17	1.70149e-13	3.86069e-14	AHCYL2/DLD/NDUFA9/GAPDH/TPI1/PDHA1/ACAT1/OXSM/MDH1/PGK1/RPIA/SUCLG1/LDHA/ACOT2/DLST/HK1/PGAM1/PGM1/PCCB/MCCC1/COQ9/GPI/MLYCD/PDHB/COQ7/COQ5/DCXR/MDH2/AHCY/PANK4/ENO1/OGDH/DLAT	33
Black	BP	GO:0006099	tricarboxylic acid cycle	13/249	34/18670	2.23329e-16	6.09465e-13	1.1063e-13	DLD/ACO2/PDHA1/FH/SDHA/MDH1/SUCLG1/DLST/PDHB/MDH2/SDHB/OGDH/DLAT	13
Black	BP	GO:0006101	citrate metabolic process	13/249	35/18670	3.51124e-16	9.58217e-13	1.44946e-13	DLD/ACO2/PDHA1/FH/SDHA/MDH1/SUCLG1/DLST/PDHB/MDH2/SDHB/OGDH/DLAT	13
Black	BP	GO:0022904	respiratory electron transport chain	19/249	117/18670	1.29233e-15	3.52678e-12	4.57273e-13	DLD/IMMP2L/NDUFA9/SDHA/NDUFV2/ETFDH/NDUFS3/NDUFB1/NDUFA10/NDUFS1/D2HGDH/COQ9/UQCRFS1/UQCRC1/UQCRC2/SDHB/PARK7/NDUFS2/NDUFS4	19
Black	BP	GO:0072350	tricarboxylic acid metabolic process	13/249	39/18670	1.84264e-15	5.02857e-12	5.70491e-13	DLD/ACO2/PDHA1/FH/SDHA/MDH1/SUCLG1/DLST/PDHB/MDH2/SDHB/OGDH/DLAT	13
Black	BP	GO:0016054	organic acid catabolic process	26/249	275/18670	5.01983e-15	1.36991e-11	1.21534e-12	DLD/ACAT1/HIBADH/GADL1/ABHD3/ADHFE1/ETFDH/HADH/CARNS1/IVD/DLST/GOT1/HIBCH/GLS/ECHDC2/PCCB/MCCC1/GOT2/MLYCD/ACOX2/ECI1/ACADS/NOS1/DCXR/AHCY/OGDH	26
Black	BP	GO:0046395	carboxylic acid catabolic process	26/249	275/18670	5.01983e-15	1.36991e-11	1.21534e-12	DLD/ACAT1/HIBADH/GADL1/ABHD3/ADHFE1/ETFDH/HADH/CARNS1/IVD/DLST/GOT1/HIBCH/GLS/ECHDC2/PCCB/MCCC1/GOT2/MLYCD/ACOX2/ECI1/ACADS/NOS1/DCXR/AHCY/OGDH	26
Black	BP	GO:0009161	ribonucleoside monophosphate metabolic process	29/249	354/18670	5.3975e-15	1.47298e-11	1.21534e-12	DLD/NDUFA9/GAPDH/TPI1/SDHA/NDUFV2/PARP1/PRPS1/PGK1/LDHA/NDUFS3/NDUFB1/HK1/PGAM1/NDUFA10/NDUFS1/PGM1/COQ9/UQCRFS1/GPI/UQCRC1/UQCRC2/AK1/PARK7/ENO1/OGDH/NDUFS2/AMPD1/NDUFS4	29
Black	BP	GO:0046034	ATP metabolic process	27/249	305/18670	7.45329e-15	2.034e-11	1.53838e-12	DLD/NDUFA9/GAPDH/TPI1/SDHA/NDUFV2/PARP1/PGK1/LDHA/NDUFS3/NDUFB1/HK1/PGAM1/NDUFA10/NDUFS1/PGM1/COQ9/UQCRFS1/GPI/UQCRC1/UQCRC2/AK1/PARK7/ENO1/OGDH/NDUFS2/NDUFS4	27
Black	BP	GO:0009141	nucleoside triphosphate metabolic process	29/249	362/18670	9.65864e-15	2.63584e-11	1.74804e-12	DLD/GTPBP1/NDUFA9/GAPDH/TPI1/SDHA/NDUFV2/PARP1/PGK1/SUCLG1/LDHA/NDUFS3/NDUFB1/HK1/PGAM1/NDUFA10/NDUFS1/PGM1/COQ9/UQCRFS1/GPI/UQCRC1/UQCRC2/AK1/PARK7/ENO1/OGDH/NDUFS2/NDUFS4	29
Black	BP	GO:0009205	purine ribonucleoside triphosphate metabolic process	28/249	335/18670	9.88057e-15	2.69641e-11	1.74804e-12	DLD/GTPBP1/NDUFA9/GAPDH/TPI1/SDHA/NDUFV2/PARP1/PGK1/LDHA/NDUFS3/NDUFB1/HK1/PGAM1/NDUFA10/NDUFS1/PGM1/COQ9/UQCRFS1/GPI/UQCRC1/UQCRC2/AK1/PARK7/ENO1/OGDH/NDUFS2/NDUFS4	28
Black	BP	GO:0009167	purine ribonucleoside monophosphate metabolic process	28/249	340/18670	1.43641e-14	3.91997e-11	2.25363e-12	DLD/NDUFA9/GAPDH/TPI1/SDHA/NDUFV2/PARP1/PGK1/LDHA/NDUFS3/NDUFB1/HK1/PGAM1/NDUFA10/NDUFS1/PGM1/COQ9/UQCRFS1/GPI/UQCRC1/UQCRC2/AK1/PARK7/ENO1/OGDH/NDUFS2/AMPD1/NDUFS4	28
Black	BP	GO:0009126	purine nucleoside monophosphate metabolic process	28/249	341/18670	1.54679e-14	4.2212e-11	2.25363e-12	DLD/NDUFA9/GAPDH/TPI1/SDHA/NDUFV2/PARP1/PGK1/LDHA/NDUFS3/NDUFB1/HK1/PGAM1/NDUFA10/NDUFS1/PGM1/COQ9/UQCRFS1/GPI/UQCRC1/UQCRC2/AK1/PARK7/ENO1/OGDH/NDUFS2/AMPD1/NDUFS4	28
Black	BP	GO:0009199	ribonucleoside triphosphate metabolic process	28/249	341/18670	1.54679e-14	4.2212e-11	2.25363e-12	DLD/GTPBP1/NDUFA9/GAPDH/TPI1/SDHA/NDUFV2/PARP1/PGK1/LDHA/NDUFS3/NDUFB1/HK1/PGAM1/NDUFA10/NDUFS1/PGM1/COQ9/UQCRFS1/GPI/UQCRC1/UQCRC2/AK1/PARK7/ENO1/OGDH/NDUFS2/NDUFS4	28
Black	BP	GO:0009144	purine nucleoside triphosphate metabolic process	28/249	342/18670	1.66522e-14	4.54439e-11	2.29138e-12	DLD/GTPBP1/NDUFA9/GAPDH/TPI1/SDHA/NDUFV2/PARP1/PGK1/LDHA/NDUFS3/NDUFB1/HK1/PGAM1/NDUFA10/NDUFS1/PGM1/COQ9/UQCRFS1/GPI/UQCRC1/UQCRC2/AK1/PARK7/ENO1/OGDH/NDUFS2/NDUFS4	28
Black	BP	GO:0009123	nucleoside monophosphate metabolic process	29/249	375/18670	2.407e-14	6.56869e-11	3.13776e-12	DLD/NDUFA9/GAPDH/TPI1/SDHA/NDUFV2/PARP1/PRPS1/PGK1/LDHA/NDUFS3/NDUFB1/HK1/PGAM1/NDUFA10/NDUFS1/PGM1/COQ9/UQCRFS1/GPI/UQCRC1/UQCRC2/AK1/PARK7/ENO1/OGDH/NDUFS2/AMPD1/NDUFS4	29
Black	BP	GO:0022900	electron transport chain	21/249	186/18670	7.13442e-14	1.94698e-10	8.83541e-12	DLD/IMMP2L/NDUFA9/SDHA/NDUFV2/ETFDH/NDUFS3/NDUFB1/NDUFA10/NDUFS1/D2HGDH/COQ9/UQCRFS1/UQCRC1/UQCRC2/PTGES2/SDHB/PARK7/NDUFS2/NDUFS4/GLRX	21
Black	BP	GO:0009060	aerobic respiration	15/249	87/18670	5.51919e-13	1.50619e-09	6.5096e-11	DLD/ACO2/PDHA1/FH/SDHA/MDH1/SUCLG1/DLST/UQCRC1/PDHB/UQCRC2/MDH2/SDHB/OGDH/DLAT	15
Black	BP	GO:0006733	oxidoreduction coenzyme metabolic process	21/249	207/18670	5.956e-13	1.62539e-09	6.62426e-11	DLD/NDUFA9/GAPDH/TPI1/PDHA1/MDH1/PGK1/RPIA/LDHA/HK1/PGAM1/PGM1/COQ9/GPI/PDHB/COQ7/COQ5/DCXR/MDH2/ENO1/OGDH	21
Black	BP	GO:0006520	cellular amino acid metabolic process	27/249	366/18670	6.1513e-13	1.67869e-09	6.62426e-11	AHCYL2/DLD/ACAT1/HIBADH/GADL1/FARS2/BPHL/ADHFE1/MSRA/SLC7A11/CARNS1/IVD/DLST/GOT1/HIBCH/GLS/MCCC1/GOT2/ACY1/AIMP2/NOS1/AHCY/PARK7/OGDH/OAZ1/BHMT/CKMT2	27
Black	BP	GO:0006006	glucose metabolic process	21/249	209/18670	7.19321e-13	1.96303e-09	7.42352e-11	GAPDH/TPI1/PDHA1/MDH1/PGK1/HK1/GOT1/PGAM1/PGM1/GOT2/GPI/MLYCD/PDHB/PGP/DCXR/MDH2/ENO1/SLC37A4/DLAT/C1QTNF3/FBP2	21
Black	BP	GO:0006094	gluconeogenesis	15/249	89/18670	7.81479e-13	2.13266e-09	7.7424e-11	GAPDH/TPI1/MDH1/PGK1/GOT1/PGAM1/PGM1/GOT2/GPI/PGP/MDH2/ENO1/SLC37A4/C1QTNF3/FBP2	15
Black	BP	GO:0019319	hexose biosynthetic process	15/249	92/18670	1.29482e-12	3.53357e-09	1.23349e-10	GAPDH/TPI1/MDH1/PGK1/GOT1/PGAM1/PGM1/GOT2/GPI/PGP/MDH2/ENO1/SLC37A4/C1QTNF3/FBP2	15
Black	BP	GO:1901605	alpha-amino acid metabolic process	21/249	222/18670	2.33333e-12	6.36767e-09	2.14048e-10	AHCYL2/DLD/ACAT1/HIBADH/ADHFE1/MSRA/SLC7A11/CARNS1/IVD/DLST/GOT1/HIBCH/GLS/MCCC1/GOT2/NOS1/AHCY/PARK7/OGDH/BHMT/CKMT2	21
Black	BP	GO:0019318	hexose metabolic process	22/249	249/18670	2.71617e-12	7.41243e-09	2.40269e-10	GAPDH/TPI1/PDHA1/MDH1/PGK1/HK1/GOT1/PGAM1/PGM1/MAN2A2/GOT2/GPI/MLYCD/PDHB/PGP/DCXR/MDH2/ENO1/SLC37A4/DLAT/C1QTNF3/FBP2	22
Black	BP	GO:0042775	mitochondrial ATP synthesis coupled electron transport	15/249	97/18670	2.88262e-12	7.86668e-09	2.462e-10	DLD/NDUFA9/SDHA/NDUFV2/NDUFS3/NDUFB1/NDUFA10/NDUFS1/COQ9/UQCRFS1/UQCRC1/UQCRC2/PARK7/NDUFS2/NDUFS4	15
Black	BP	GO:0042773	ATP synthesis coupled electron transport	15/249	98/18670	3.36355e-12	9.17913e-09	2.68741e-10	DLD/NDUFA9/SDHA/NDUFV2/NDUFS3/NDUFB1/NDUFA10/NDUFS1/COQ9/UQCRFS1/UQCRC1/UQCRC2/PARK7/NDUFS2/NDUFS4	15
Black	BP	GO:0046364	monosaccharide biosynthetic process	15/249	98/18670	3.36355e-12	9.17913e-09	2.68741e-10	GAPDH/TPI1/MDH1/PGK1/GOT1/PGAM1/PGM1/GOT2/GPI/PGP/MDH2/ENO1/SLC37A4/C1QTNF3/FBP2	15
Black	BP	GO:0043648	dicarboxylic acid metabolic process	15/249	99/18670	3.91756e-12	1.0691e-08	3.03225e-10	DLD/FH/SDHA/ADHFE1/MDH1/SLC7A11/SUCLG1/DLST/GOT1/GLS/D2HGDH/GOT2/MDH2/SDHB/OGDH	15
Black	BP	GO:0005996	monosaccharide metabolic process	23/249	292/18670	9.15587e-12	2.49864e-08	6.87201e-10	GAPDH/TPI1/PDHA1/MDH1/PGK1/RPIA/HK1/GOT1/PGAM1/PGM1/MAN2A2/GOT2/GPI/MLYCD/PDHB/PGP/DCXR/MDH2/ENO1/SLC37A4/DLAT/C1QTNF3/FBP2	23
Black	BP	GO:0009063	cellular amino acid catabolic process	16/249	125/18670	1.05805e-11	2.88741e-08	7.6838e-10	DLD/ACAT1/HIBADH/GADL1/ADHFE1/CARNS1/IVD/DLST/GOT1/HIBCH/GLS/MCCC1/GOT2/NOS1/AHCY/OGDH	16
Black	BP	GO:1901606	alpha-amino acid catabolic process	15/249	106/18670	1.08579e-11	2.96312e-08	7.6838e-10	DLD/ACAT1/HIBADH/ADHFE1/CARNS1/IVD/DLST/GOT1/HIBCH/GLS/MCCC1/GOT2/NOS1/AHCY/OGDH	15
Black	BP	GO:0009108	coenzyme biosynthetic process	21/249	261/18670	5.12002e-11	1.39725e-07	3.52263e-09	DLD/NDUFA9/GAPDH/TPI1/PDHA1/ACAT1/PGK1/LDHA/HK1/PGAM1/PGM1/COQ9/GPI/MLYCD/PDHB/COQ7/COQ5/PANK4/ENO1/OGDH/DLAT	21
Black	BP	GO:0006119	oxidative phosphorylation	16/249	145/18670	1.0361e-10	2.82752e-07	6.91148e-09	DLD/NDUFA9/SDHA/NDUFV2/PGK1/NDUFS3/NDUFB1/NDUFA10/NDUFS1/COQ9/UQCRFS1/UQCRC1/UQCRC2/PARK7/NDUFS2/NDUFS4	16
Black	BP	GO:0006164	purine nucleotide biosynthetic process	22/249	300/18670	1.06037e-10	2.89374e-07	6.91148e-09	DLD/GAPDH/TPI1/PDHA1/ACAT1/PARP1/PRPS1/PGK1/LDHA/HK1/PGAM1/PGM1/GPI/MLYCD/PDHB/NOS1/AK1/PANK4/ENO1/OGDH/DLAT/AMPD1	22
Black	BP	GO:0006120	mitochondrial electron transport, NADH to ubiquinone	11/249	55/18670	1.3581e-10	3.70626e-07	8.62514e-09	DLD/NDUFA9/NDUFV2/NDUFS3/NDUFB1/NDUFA10/NDUFS1/COQ9/PARK7/NDUFS2/NDUFS4	11
Black	BP	GO:0016999	antibiotic metabolic process	16/249	151/18670	1.91282e-10	5.22008e-07	1.18444e-08	DLD/ACO2/PDHA1/ESD/FH/SDHA/MDH1/SUCLG1/DLST/PRDX3/PDHB/MDH2/SDHB/PARK7/OGDH/DLAT	16
Black	BP	GO:0072522	purine-containing compound biosynthetic process	22/249	313/18670	2.39185e-10	6.52737e-07	1.44494e-08	DLD/GAPDH/TPI1/PDHA1/ACAT1/PARP1/PRPS1/PGK1/LDHA/HK1/PGAM1/PGM1/GPI/MLYCD/PDHB/NOS1/AK1/PANK4/ENO1/OGDH/DLAT/AMPD1	22
Black	BP	GO:0051188	cofactor biosynthetic process	22/249	326/18670	5.17976e-10	1.41356e-06	3.05463e-08	DLD/NDUFA9/GAPDH/TPI1/PDHA1/ACAT1/PGK1/SLC7A11/LDHA/HK1/PGAM1/PGM1/COQ9/GPI/MLYCD/PDHB/COQ7/COQ5/PANK4/ENO1/OGDH/DLAT	22
Black	BP	GO:0046390	ribose phosphate biosynthetic process	21/249	300/18670	6.71627e-10	1.83287e-06	3.71898e-08	DLD/GAPDH/TPI1/PDHA1/ACAT1/PARP1/PRPS1/PGK1/LDHA/HK1/PGAM1/PGM1/GPI/MLYCD/PDHB/AK1/PANK4/ENO1/OGDH/DLAT/AMPD1	21
Black	BP	GO:0019362	pyridine nucleotide metabolic process	17/249	189/18670	6.75675e-10	1.84392e-06	3.71898e-08	DLD/GAPDH/TPI1/PDHA1/MDH1/PGK1/RPIA/LDHA/HK1/PGAM1/PGM1/GPI/PDHB/DCXR/MDH2/ENO1/OGDH	17
Black	BP	GO:0046496	nicotinamide nucleotide metabolic process	17/249	189/18670	6.75675e-10	1.84392e-06	3.71898e-08	DLD/GAPDH/TPI1/PDHA1/MDH1/PGK1/RPIA/LDHA/HK1/PGAM1/PGM1/GPI/PDHB/DCXR/MDH2/ENO1/OGDH	17
Black	BP	GO:0006103	2-oxoglutarate metabolic process	7/249	16/18670	7.1248e-10	1.94436e-06	3.83631e-08	DLD/ADHFE1/DLST/GOT1/D2HGDH/GOT2/OGDH	7
Black	BP	GO:0072524	pyridine-containing compound metabolic process	17/249	195/18670	1.09607e-09	2.99118e-06	5.77616e-08	DLD/GAPDH/TPI1/PDHA1/MDH1/PGK1/RPIA/LDHA/HK1/PGAM1/PGM1/GPI/PDHB/DCXR/MDH2/ENO1/OGDH	17
Black	BP	GO:0006790	sulfur compound metabolic process	23/249	372/18670	1.1372e-09	3.10343e-06	5.86808e-08	AHCYL2/DLD/GSTK1/PDHA1/ESD/ACAT1/OXSM/GADL1/MSRA/SLC7A11/SUCLG1/ACOT2/DLST/PCCB/MCCC1/MLYCD/PDHB/AHCY/PARK7/NFU1/OGDH/DLAT/BHMT	23
Black	BP	GO:0009152	purine ribonucleotide biosynthetic process	20/249	280/18670	1.2258e-09	3.34521e-06	6.19614e-08	DLD/GAPDH/TPI1/PDHA1/ACAT1/PARP1/PGK1/LDHA/HK1/PGAM1/PGM1/GPI/MLYCD/PDHB/AK1/PANK4/ENO1/OGDH/DLAT/AMPD1	20
Black	BP	GO:0006734	NADH metabolic process	9/249	40/18670	2.20345e-09	6.01321e-06	1.09152e-07	GAPDH/TPI1/MDH1/PGK1/HK1/PGAM1/GPI/MDH2/ENO1	9
Black	BP	GO:0009260	ribonucleotide biosynthetic process	20/249	293/18670	2.68874e-09	7.33758e-06	1.3058e-07	DLD/GAPDH/TPI1/PDHA1/ACAT1/PARP1/PGK1/LDHA/HK1/PGAM1/PGM1/GPI/MLYCD/PDHB/AK1/PANK4/ENO1/OGDH/DLAT/AMPD1	20
Black	BP	GO:1901293	nucleoside phosphate biosynthetic process	23/249	390/18670	2.8172e-09	7.68814e-06	1.34188e-07	DLD/GAPDH/TPI1/PDHA1/ACAT1/PARP1/PRPS1/PGK1/SUCLG1/LDHA/HK1/PGAM1/PGM1/GPI/MLYCD/PDHB/NOS1/AK1/PANK4/ENO1/OGDH/DLAT/AMPD1	23
Black	BP	GO:0009165	nucleotide biosynthetic process	22/249	386/18670	1.17652e-08	3.21071e-05	5.4982e-07	DLD/GAPDH/TPI1/PDHA1/ACAT1/PARP1/PRPS1/PGK1/LDHA/HK1/PGAM1/PGM1/GPI/MLYCD/PDHB/NOS1/AK1/PANK4/ENO1/OGDH/DLAT/AMPD1	22
Black	BP	GO:0006090	pyruvate metabolic process	14/249	154/18670	1.96296e-08	5.35693e-05	9.00361e-07	DLD/GAPDH/TPI1/PDHA1/PGK1/LDHA/HK1/PGAM1/PGM1/GPI/PDHB/ENO1/OGDH/DLAT	14
Black	BP	GO:0009062	fatty acid catabolic process	12/249	108/18670	2.18525e-08	5.96354e-05	9.84092e-07	ACAT1/ABHD3/ETFDH/HADH/IVD/HIBCH/ECHDC2/PCCB/MLYCD/ACOX2/ECI1/ACADS	12
Black	BP	GO:0072329	monocarboxylic acid catabolic process	13/249	132/18670	2.4384e-08	6.65439e-05	1.07849e-06	ACAT1/ABHD3/ETFDH/HADH/IVD/HIBCH/ECHDC2/PCCB/MLYCD/ACOX2/ECI1/ACADS/DCXR	13
Black	BP	GO:0016051	carbohydrate biosynthetic process	16/249	214/18670	3.08208e-08	8.411e-05	1.33927e-06	GAPDH/TPI1/MDH1/PGK1/GOT1/PGAM1/PGM1/GOT2/GPI/PGP/ST6GALNAC6/MDH2/ENO1/SLC37A4/C1QTNF3/FBP2	16
Black	BP	GO:0009066	aspartate family amino acid metabolic process	9/249	54/18670	3.64247e-08	9.9403e-05	1.55549e-06	AHCYL2/DLD/MSRA/DLST/GOT1/GOT2/AHCY/OGDH/BHMT	9
Black	BP	GO:0030049	muscle filament sliding	8/249	39/18670	3.85121e-08	0.000105099	1.56728e-06	ACTN2/ACTA1/TNNT3/TNNI2/MYL1/TPM1/TNNC1/MYH2	8
Black	BP	GO:0033275	actin-myosin filament sliding	8/249	39/18670	3.85121e-08	0.000105099	1.56728e-06	ACTN2/ACTA1/TNNT3/TNNI2/MYL1/TPM1/TNNC1/MYH2	8
Black	BP	GO:0006635	fatty acid beta-oxidation	10/249	72/18670	3.85992e-08	0.000105337	1.56728e-06	ACAT1/ETFDH/HADH/IVD/HIBCH/ECHDC2/MLYCD/ACOX2/ECI1/ACADS	10
Black	BP	GO:0006735	NADH regeneration	7/249	27/18670	4.87941e-08	0.000133159	1.88837e-06	GAPDH/TPI1/PGK1/HK1/PGAM1/GPI/ENO1	7
Black	BP	GO:0061621	canonical glycolysis	7/249	27/18670	4.87941e-08	0.000133159	1.88837e-06	GAPDH/TPI1/PGK1/HK1/PGAM1/GPI/ENO1	7
Black	BP	GO:0061718	glucose catabolic process to pyruvate	7/249	27/18670	4.87941e-08	0.000133159	1.88837e-06	GAPDH/TPI1/PGK1/HK1/PGAM1/GPI/ENO1	7
Black	BP	GO:0061615	glycolytic process through fructose-6-phosphate	7/249	28/18670	6.43228e-08	0.000175537	2.4139e-06	GAPDH/TPI1/PGK1/HK1/PGAM1/GPI/ENO1	7
Black	BP	GO:0061620	glycolytic process through glucose-6-phosphate	7/249	28/18670	6.43228e-08	0.000175537	2.4139e-06	GAPDH/TPI1/PGK1/HK1/PGAM1/GPI/ENO1	7
Black	BP	GO:0019674	NAD metabolic process	10/249	76/18670	6.55775e-08	0.000178961	2.42426e-06	GAPDH/TPI1/MDH1/PGK1/LDHA/HK1/PGAM1/GPI/MDH2/ENO1	10
Black	BP	GO:0006637	acyl-CoA metabolic process	11/249	105/18670	1.57308e-07	0.000429293	5.64676e-06	DLD/PDHA1/ACAT1/OXSM/SUCLG1/ACOT2/DLST/MLYCD/PDHB/OGDH/DLAT	11
Black	BP	GO:0035383	thioester metabolic process	11/249	105/18670	1.57308e-07	0.000429293	5.64676e-06	DLD/PDHA1/ACAT1/OXSM/SUCLG1/ACOT2/DLST/MLYCD/PDHB/OGDH/DLAT	11
Black	BP	GO:0009081	branched-chain amino acid metabolic process	6/249	21/18670	2.43122e-07	0.00066348	8.36599e-06	DLD/ACAT1/HIBADH/IVD/HIBCH/MCCC1	6
Black	BP	GO:0009083	branched-chain amino acid catabolic process	6/249	21/18670	2.43122e-07	0.00066348	8.36599e-06	DLD/ACAT1/HIBADH/IVD/HIBCH/MCCC1	6
Black	BP	GO:0006165	nucleoside diphosphate phosphorylation	12/249	134/18670	2.43193e-07	0.000663675	8.36599e-06	GAPDH/TPI1/PGK1/SUCLG1/LDHA/HK1/PGAM1/PGM1/GPI/AK1/ENO1/OGDH	12
Black	BP	GO:0046365	monosaccharide catabolic process	9/249	67/18670	2.51878e-07	0.000687376	8.54607e-06	GAPDH/TPI1/PGK1/HK1/PGAM1/PGM1/GPI/DCXR/ENO1	9
Black	BP	GO:0046394	carboxylic acid biosynthetic process	22/249	462/18670	2.76584e-07	0.000754797	9.25749e-06	GAPDH/TPI1/OXSM/GADL1/ABHD3/PGK1/CARNS1/LDHA/HK1/GOT1/PGAM1/GLS/PGM1/GOT2/GPI/MLYCD/ACOX2/PTGES2/PARK7/ENO1/OGDH/BHMT	22
Black	BP	GO:0046939	nucleotide phosphorylation	12/249	136/18670	2.85949e-07	0.000780356	9.35224e-06	GAPDH/TPI1/PGK1/SUCLG1/LDHA/HK1/PGAM1/PGM1/GPI/AK1/ENO1/OGDH	12
Black	BP	GO:0016053	organic acid biosynthetic process	22/249	463/18670	2.86966e-07	0.000783131	9.35224e-06	GAPDH/TPI1/OXSM/GADL1/ABHD3/PGK1/CARNS1/LDHA/HK1/GOT1/PGAM1/GLS/PGM1/GOT2/GPI/MLYCD/ACOX2/PTGES2/PARK7/ENO1/OGDH/BHMT	22
Black	BP	GO:0006085	acetyl-CoA biosynthetic process	6/249	22/18670	3.30573e-07	0.000902133	1.06335e-05	DLD/PDHA1/ACAT1/MLYCD/PDHB/DLAT	6
Black	BP	GO:0033865	nucleoside bisphosphate metabolic process	12/249	140/18670	3.92033e-07	0.00106986	1.21376e-05	DLD/PDHA1/ACAT1/OXSM/SUCLG1/ACOT2/DLST/MLYCD/PDHB/PANK4/OGDH/DLAT	12
Black	BP	GO:0033875	ribonucleoside bisphosphate metabolic process	12/249	140/18670	3.92033e-07	0.00106986	1.21376e-05	DLD/PDHA1/ACAT1/OXSM/SUCLG1/ACOT2/DLST/MLYCD/PDHB/PANK4/OGDH/DLAT	12
Black	BP	GO:0034032	purine nucleoside bisphosphate metabolic process	12/249	140/18670	3.92033e-07	0.00106986	1.21376e-05	DLD/PDHA1/ACAT1/OXSM/SUCLG1/ACOT2/DLST/MLYCD/PDHB/PANK4/OGDH/DLAT	12
Black	BP	GO:0006007	glucose catabolic process	7/249	36/18670	4.14052e-07	0.00112995	1.2661e-05	GAPDH/TPI1/PGK1/HK1/PGAM1/GPI/ENO1	7
Black	BP	GO:0009156	ribonucleoside monophosphate biosynthetic process	14/249	197/18670	4.25371e-07	0.00116084	1.28485e-05	GAPDH/TPI1/PARP1/PRPS1/PGK1/LDHA/HK1/PGAM1/PGM1/GPI/AK1/ENO1/OGDH/AMPD1	14
Black	BP	GO:0006084	acetyl-CoA metabolic process	7/249	38/18670	6.1191e-07	0.0016699	1.82603e-05	DLD/PDHA1/ACAT1/DLST/MLYCD/PDHB/DLAT	7
Black	BP	GO:0019395	fatty acid oxidation	10/249	99/18670	8.18534e-07	0.00223378	2.38966e-05	ACAT1/ETFDH/HADH/IVD/HIBCH/ECHDC2/MLYCD/ACOX2/ECI1/ACADS	10
Black	BP	GO:0009124	nucleoside monophosphate biosynthetic process	14/249	208/18670	8.20082e-07	0.002238	2.38966e-05	GAPDH/TPI1/PARP1/PRPS1/PGK1/LDHA/HK1/PGAM1/PGM1/GPI/AK1/ENO1/OGDH/AMPD1	14
Black	BP	GO:0019320	hexose catabolic process	8/249	57/18670	8.40984e-07	0.00229504	2.42207e-05	GAPDH/TPI1/PGK1/HK1/PGAM1/PGM1/GPI/ENO1	8
Black	BP	GO:0034440	lipid oxidation	10/249	101/18670	9.86175e-07	0.00269127	2.80759e-05	ACAT1/ETFDH/HADH/IVD/HIBCH/ECHDC2/MLYCD/ACOX2/ECI1/ACADS	10
Black	BP	GO:0046031	ADP metabolic process	11/249	126/18670	1.00311e-06	0.00273748	2.82334e-05	GAPDH/TPI1/PGK1/LDHA/HK1/PGAM1/PGM1/GPI/AK1/ENO1/OGDH	11
Black	BP	GO:0009127	purine nucleoside monophosphate biosynthetic process	13/249	183/18670	1.11218e-06	0.00303514	3.06078e-05	GAPDH/TPI1/PARP1/PGK1/LDHA/HK1/PGAM1/PGM1/GPI/AK1/ENO1/OGDH/AMPD1	13
Black	BP	GO:0009168	purine ribonucleoside monophosphate biosynthetic process	13/249	183/18670	1.11218e-06	0.00303514	3.06078e-05	GAPDH/TPI1/PARP1/PGK1/LDHA/HK1/PGAM1/PGM1/GPI/AK1/ENO1/OGDH/AMPD1	13
Black	BP	GO:0009132	nucleoside diphosphate metabolic process	12/249	158/18670	1.43367e-06	0.00391249	3.90217e-05	GAPDH/TPI1/PGK1/SUCLG1/LDHA/HK1/PGAM1/PGM1/GPI/AK1/ENO1/OGDH	12
Black	BP	GO:0009142	nucleoside triphosphate biosynthetic process	13/249	188/18670	1.50644e-06	0.00411108	4.05568e-05	GAPDH/TPI1/PARP1/PGK1/SUCLG1/LDHA/HK1/PGAM1/PGM1/GPI/AK1/ENO1/OGDH	13
Black	BP	GO:0010257	NADH dehydrogenase complex assembly	8/249	64/18670	2.0787e-06	0.00567276	5.47723e-05	NDUFA9/NDUFV2/NDUFS3/NDUFB1/NDUFA10/NDUFS1/NDUFS2/NDUFS4	8
Black	BP	GO:0032981	mitochondrial respiratory chain complex I assembly	8/249	64/18670	2.0787e-06	0.00567276	5.47723e-05	NDUFA9/NDUFV2/NDUFS3/NDUFB1/NDUFA10/NDUFS1/NDUFS2/NDUFS4	8
Black	BP	GO:0009135	purine nucleoside diphosphate metabolic process	11/249	138/18670	2.46821e-06	0.00673574	6.36809e-05	GAPDH/TPI1/PGK1/LDHA/HK1/PGAM1/PGM1/GPI/AK1/ENO1/OGDH	11
Black	BP	GO:0009179	purine ribonucleoside diphosphate metabolic process	11/249	138/18670	2.46821e-06	0.00673574	6.36809e-05	GAPDH/TPI1/PGK1/LDHA/HK1/PGAM1/PGM1/GPI/AK1/ENO1/OGDH	11
Black	BP	GO:0016052	carbohydrate catabolic process	13/249	199/18670	2.83902e-06	0.00774768	7.18189e-05	GAPDH/TPI1/PHKA1/PGK1/LDHA/HK1/PGAM1/AMY2A/PGM1/GPI/DCXR/ENO1/OGDH	13
Black	BP	GO:0009185	ribonucleoside diphosphate metabolic process	11/249	140/18670	2.84162e-06	0.00775479	7.18189e-05	GAPDH/TPI1/PGK1/LDHA/HK1/PGAM1/PGM1/GPI/AK1/ENO1/OGDH	11
Black	BP	GO:0006096	glycolytic process	10/249	115/18670	3.25057e-06	0.00887079	8.13246e-05	GAPDH/TPI1/PGK1/LDHA/HK1/PGAM1/PGM1/GPI/ENO1/OGDH	10
Black	BP	GO:0006757	ATP generation from ADP	10/249	116/18670	3.51606e-06	0.00959533	8.70873e-05	GAPDH/TPI1/PGK1/LDHA/HK1/PGAM1/PGM1/GPI/ENO1/OGDH	10
Black	BP	GO:0042866	pyruvate biosynthetic process	10/249	119/18670	4.42869e-06	0.0120859	0.000108606	GAPDH/TPI1/PGK1/LDHA/HK1/PGAM1/PGM1/GPI/ENO1/OGDH	10
Black	BP	GO:0003012	muscle system process	20/249	465/18670	4.62484e-06	0.0126212	0.000112304	CASQ2/PTK2/EHD3/PARP1/ACTN2/ACTA1/TNNT3/TNNI2/SLC8A3/MYOZ1/MYL1/TPM1/TNNC1/NOS1/MYH13/MYH2/ENO1/ZC3H12A/MYBPH/CKMT2	20
Black	BP	GO:0033108	mitochondrial respiratory chain complex assembly	9/249	96/18670	5.45966e-06	0.0148994	0.000131288	IMMP2L/NDUFA9/NDUFV2/NDUFS3/NDUFB1/NDUFA10/NDUFS1/NDUFS2/NDUFS4	9
Black	BP	GO:0009166	nucleotide catabolic process	12/249	182/18670	6.25401e-06	0.0170672	0.000148944	GAPDH/TPI1/ACAT1/PGK1/LDHA/HK1/PGAM1/PGM1/GPI/MLYCD/ENO1/OGDH	12
Black	BP	GO:0006936	muscle contraction	17/249	360/18670	7.3014e-06	0.0199255	0.000171154	CASQ2/EHD3/ACTN2/ACTA1/TNNT3/TNNI2/SLC8A3/MYL1/TPM1/TNNC1/NOS1/MYH13/MYH2/ENO1/ZC3H12A/MYBPH/CKMT2	17
Black	BP	GO:0044242	cellular lipid catabolic process	13/249	217/18670	7.32477e-06	0.0199893	0.000171154	ACAT1/ABHD3/ETFDH/HADH/IVD/HIBCH/ECHDC2/PCCB/MLYCD/ACOX2/GDE1/ECI1/ACADS	13
Black	BP	GO:1901292	nucleoside phosphate catabolic process	12/249	188/18670	8.70722e-06	0.023762	0.000201555	GAPDH/TPI1/ACAT1/PGK1/LDHA/HK1/PGAM1/PGM1/GPI/MLYCD/ENO1/OGDH	12
Black	BP	GO:0009435	NAD biosynthetic process	7/249	56/18670	9.16761e-06	0.0250184	0.000210247	GAPDH/TPI1/PGK1/HK1/PGAM1/GPI/ENO1	7
Black	BP	GO:0006754	ATP biosynthetic process	11/249	160/18670	1.02881e-05	0.0280762	0.00023378	GAPDH/TPI1/PARP1/PGK1/LDHA/HK1/PGAM1/PGM1/GPI/ENO1/OGDH	11
Black	BP	GO:0009068	aspartate family amino acid catabolic process	5/249	23/18670	1.12074e-05	0.030585	0.000252354	DLD/DLST/GOT1/GOT2/OGDH	5
Black	BP	GO:0072330	monocarboxylic acid biosynthetic process	16/249	343/18670	1.58373e-05	0.0432201	0.000353392	GAPDH/TPI1/OXSM/ABHD3/PGK1/LDHA/HK1/PGAM1/PGM1/GPI/MLYCD/ACOX2/PTGES2/PARK7/ENO1/OGDH	16
Black	CC	GO:0005759	mitochondrial matrix	46/251	469/19717	1.49965e-27	5.54871e-25	4.37267e-25	DLD/ACO2/NDUFA9/GSTK1/PDHA1/MRPS9/ACAT1/HIBADH/SIRT5/FARS2/FH/ADHFE1/SOD2/ETFDH/HADH/GRSF1/SUCLG1/IVD/NDUFS3/ACOT2/DLST/VDAC2/PRDX3/HIBCH/NDUFA10/GLS/NDUFS1/PCCB/D2HGDH/MCCC1/MRPL46/GOT2/MLYCD/PDHB/ECI1/UQCRC2/ACADS/COQ5/MRPS7/MDH2/MRPS17/PARK7/OGDH/DLAT/NDUFS2/MRPS27	46
Black	CC	GO:1990204	oxidoreductase complex	19/251	112/19717	2.42339e-16	8.96656e-14	3.53305e-14	DLD/NDUFA9/PDHA1/SDHA/NDUFV2/NDUFS3/DLST/NDUFB1/NDUFA10/NDUFS1/UQCRFS1/UQCRC1/PDHB/UQCRC2/SDHB/OGDH/DLAT/NDUFS2/NDUFS4	19
Black	CC	GO:0098798	mitochondrial protein complex	25/251	262/19717	4.98348e-15	1.84389e-12	4.8436e-13	IMMP2L/AGK/NDUFA9/MRPS9/SDHA/NDUFV2/TOMM20/IMMT/NDUFS3/NDUFB1/NDUFA10/NDUFS1/MTX2/MCCC1/MRPL46/UQCRFS1/UQCRC1/UQCRC2/MRPS7/MRPS17/SDHB/DLAT/NDUFS2/NDUFS4/MRPS27	25
Black	CC	GO:0044455	mitochondrial membrane part	23/251	229/19717	2.14606e-14	7.94041e-12	1.56436e-12	IMMP2L/SLC25A3/AGK/NDUFA9/SDHA/NDUFV2/TOMM20/ETFDH/IMMT/NDUFS3/NDUFB1/NDUFA10/NDUFS1/MTX2/UQCRFS1/UQCRC1/COQ7/UQCRC2/COQ5/SDHB/MFN2/NDUFS2/NDUFS4	23
Black	CC	GO:0005743	mitochondrial inner membrane	29/251	473/19717	2.70526e-12	1.00095e-09	1.5776e-10	IMMP2L/SLC25A3/AGK/NDUFA9/MRPS9/SIRT5/SDHA/NDUFV2/ETFDH/IMMT/NDUFS3/NDUFB1/NDUFA10/NDUFS1/MRPL46/COQ9/GOT2/UQCRFS1/UQCRC1/COQ7/UQCRC2/COQ5/MRPS7/MRPS17/SDHB/NDUFS2/NDUFS4/MRPS27/CKMT2	29
Black	CC	GO:0098800	inner mitochondrial membrane protein complex	16/251	135/19717	1.76691e-11	6.53759e-09	8.58659e-10	IMMP2L/AGK/NDUFA9/SDHA/NDUFV2/IMMT/NDUFS3/NDUFB1/NDUFA10/NDUFS1/UQCRFS1/UQCRC1/UQCRC2/SDHB/NDUFS2/NDUFS4	16
Black	CC	GO:0098803	respiratory chain complex	13/251	85/19717	5.53708e-11	2.04872e-08	2.30642e-09	NDUFA9/SDHA/NDUFV2/NDUFS3/NDUFB1/NDUFA10/NDUFS1/UQCRFS1/UQCRC1/UQCRC2/SDHB/NDUFS2/NDUFS4	13
Black	CC	GO:0005746	mitochondrial respiratory chain	13/251	88/19717	8.69931e-11	3.21875e-08	3.17067e-09	NDUFA9/SDHA/NDUFV2/NDUFS3/NDUFB1/NDUFA10/NDUFS1/UQCRFS1/UQCRC1/UQCRC2/SDHB/NDUFS2/NDUFS4	13
Black	CC	GO:0070469	respiratory chain	13/251	100/19717	4.50052e-10	1.66519e-07	1.45806e-08	NDUFA9/SDHA/NDUFV2/NDUFS3/NDUFB1/NDUFA10/NDUFS1/UQCRFS1/UQCRC1/UQCRC2/SDHB/NDUFS2/NDUFS4	13
Black	CC	GO:0044449	contractile fiber part	17/251	221/19717	3.74479e-09	1.38557e-06	1.0919e-07	CASQ2/ACTN2/ACTA1/ITGB1BP2/TNNT3/TNNI2/MYOZ1/MYL1/KY/TPM1/TNNC1/NOS1/MYH13/MYH2/ENO1/CAPZB/FBP2	17
Black	CC	GO:0030016	myofibril	17/251	224/19717	4.59218e-09	1.69911e-06	1.21726e-07	CASQ2/ACTN2/ACTA1/ITGB1BP2/TNNT3/TNNI2/MYOZ1/MYL1/KY/TPM1/TNNC1/NOS1/MYH13/MYH2/ENO1/CAPZB/FBP2	17
Black	CC	GO:0030017	sarcomere	16/251	204/19717	8.25932e-09	3.05595e-06	1.98632e-07	CASQ2/ACTN2/ACTA1/ITGB1BP2/TNNT3/TNNI2/MYOZ1/MYL1/KY/TPM1/TNNC1/NOS1/MYH2/ENO1/CAPZB/FBP2	16
Black	CC	GO:0043292	contractile fiber	17/251	234/19717	8.85596e-09	3.2767e-06	1.98632e-07	CASQ2/ACTN2/ACTA1/ITGB1BP2/TNNT3/TNNI2/MYOZ1/MYL1/KY/TPM1/TNNC1/NOS1/MYH13/MYH2/ENO1/CAPZB/FBP2	17
Black	CC	GO:0005747	mitochondrial respiratory chain complex I	8/251	50/19717	2.08743e-07	7.72348e-05	3.80406e-06	NDUFA9/NDUFV2/NDUFS3/NDUFB1/NDUFA10/NDUFS1/NDUFS2/NDUFS4	8
Black	CC	GO:0030964	NADH dehydrogenase complex	8/251	50/19717	2.08743e-07	7.72348e-05	3.80406e-06	NDUFA9/NDUFV2/NDUFS3/NDUFB1/NDUFA10/NDUFS1/NDUFS2/NDUFS4	8
Black	CC	GO:0045271	respiratory chain complex I	8/251	50/19717	2.08743e-07	7.72348e-05	3.80406e-06	NDUFA9/NDUFV2/NDUFS3/NDUFB1/NDUFA10/NDUFS1/NDUFS2/NDUFS4	8
Black	CC	GO:0045239	tricarboxylic acid cycle enzyme complex	4/251	14/19717	2.32162e-05	0.00858998	0.000398197	DLD/FH/DLST/OGDH	4
Black	CC	GO:0005865	striated muscle thin filament	5/251	31/19717	4.16431e-05	0.015408	0.00067457	ACTA1/TNNT3/TNNI2/TPM1/TNNC1	5
Black	CC	GO:0036379	myofilament	5/251	32/19717	4.88451e-05	0.0180727	0.000749589	ACTA1/TNNT3/TNNI2/TPM1/TNNC1	5
Black	MF	GO:0050662	coenzyme binding	25/251	291/17697	5.9537e-13	2.94708e-10	2.67603e-10	DLD/NDUFA9/GAPDH/ACAT1/HIBADH/GADL1/SIRT5/SDHA/MDH1/PARP1/ETFDH/HADH/CARNS1/IVD/LDHA/GOT1/D2HGDH/MCCC1/GOT2/ACOX2/ACADS/NOS1/AHCY/OGDH/NDUFS2	25
Black	MF	GO:0016651	oxidoreductase activity, acting on NAD(P)H	14/251	107/17697	3.49511e-10	1.73008e-07	7.8548e-08	DLD/NDUFA9/NDUFV2/PGK1/NDUFS3/NDUFB1/PRDX3/NDUFA10/NDUFS1/NOS1/DCXR/TXNDC17/NDUFS2/NDUFS4	14
Black	MF	GO:0051287	NAD binding	10/251	56/17697	5.53125e-09	2.73797e-06	8.28718e-07	DLD/GAPDH/HIBADH/SIRT5/MDH1/PARP1/HADH/LDHA/AHCY/NDUFS2	10
Black	MF	GO:0009055	electron transfer activity	12/251	114/17697	7.83069e-08	3.87619e-05	8.79922e-06	DLD/SDHA/NDUFV2/ETFDH/NDUFS3/NDUFS1/UQCRFS1/UQCRC1/PTGES2/SDHB/NDUFS2/GLRX	12
Black	MF	GO:0016655	oxidoreductase activity, acting on NAD(P)H, quinone or similar compound as acceptor	9/251	60/17697	1.58392e-07	7.84043e-05	1.34813e-05	NDUFA9/NDUFV2/NDUFS3/NDUFB1/NDUFA10/NDUFS1/DCXR/NDUFS2/NDUFS4	9
Black	MF	GO:0003954	NADH dehydrogenase activity	8/251	46/17697	2.39949e-07	0.000118775	1.34813e-05	NDUFA9/NDUFV2/NDUFS3/NDUFB1/NDUFA10/NDUFS1/NDUFS2/NDUFS4	8
Black	MF	GO:0008137	NADH dehydrogenase (ubiquinone) activity	8/251	46/17697	2.39949e-07	0.000118775	1.34813e-05	NDUFA9/NDUFV2/NDUFS3/NDUFB1/NDUFA10/NDUFS1/NDUFS2/NDUFS4	8
Black	MF	GO:0050136	NADH dehydrogenase (quinone) activity	8/251	46/17697	2.39949e-07	0.000118775	1.34813e-05	NDUFA9/NDUFV2/NDUFS3/NDUFB1/NDUFA10/NDUFS1/NDUFS2/NDUFS4	8
Black	MF	GO:0016667	oxidoreductase activity, acting on a sulfur group of donors	8/251	58/17697	1.52212e-06	0.000753447	7.60168e-05	DLD/GSTK1/MSRA/PGK1/PRDX3/PTGES2/TXNDC17/GLRX	8
Black	MF	GO:0016829	lyase activity	13/251	187/17697	2.77523e-06	0.00137374	0.00010837	ACO2/TPI1/CLYBL/GADL1/FH/CA2/GOT1/ECHDC2/MLYCD/ECI1/PTGES2/PARK7/ENO1	13
Black	MF	GO:0051536	iron-sulfur cluster binding	8/251	63/17697	2.89325e-06	0.00143216	0.00010837	ACO2/NDUFV2/ETFDH/NDUFS1/UQCRFS1/SDHB/NFU1/NDUFS2	8
Black	MF	GO:0051540	metal cluster binding	8/251	63/17697	2.89325e-06	0.00143216	0.00010837	ACO2/NDUFV2/ETFDH/NDUFS1/UQCRFS1/SDHB/NFU1/NDUFS2	8
Black	MF	GO:0016835	carbon-oxygen lyase activity	8/251	75/17697	1.0887e-05	0.00538907	0.000376417	ACO2/TPI1/FH/CA2/ECHDC2/ECI1/PARK7/ENO1	8
Black	MF	GO:0016836	hydro-lyase activity	7/251	56/17697	1.36195e-05	0.00674165	0.000437258	ACO2/FH/CA2/ECHDC2/ECI1/PARK7/ENO1	7
Black	MF	GO:0050660	flavin adenine dinucleotide binding	8/251	79/17697	1.60342e-05	0.00793693	0.000480463	DLD/SDHA/ETFDH/IVD/D2HGDH/ACOX2/ACADS/NOS1	8
Black	MF	GO:0016668	oxidoreductase activity, acting on a sulfur group of donors, NAD(P) as acceptor	4/251	12/17697	1.78837e-05	0.00885241	0.00050239	DLD/PGK1/PRDX3/TXNDC17	4
Black	MF	GO:0051539	4 iron, 4 sulfur cluster binding	6/251	41/17697	2.27438e-05	0.0112582	0.000601336	ACO2/ETFDH/NDUFS1/SDHB/NFU1/NDUFS2	6
Black	MF	GO:0016903	oxidoreductase activity, acting on the aldehyde or oxo group of donors	6/251	43/17697	3.01149e-05	0.0149069	0.000751993	DLD/GAPDH/PDHA1/PDHB/OGDH/DLAT	6
Midnight blue	BP	GO:0003012	muscle system process	22/68	465/18670	4.4554e-19	7.39596e-16	6.34073e-16	MB/MYBPC1/SMPX/MYL3/SCN5A/MYL12B/KCNB2/SNTB1/MYOZ2/CSRP3/ANKRD2/TNNI3K/LMCD1/MYOT/ATP2A2/MYL2/MYH2/MYL10/MYOM3/TNNI1/HOMER1/TMOD1	22
Midnight blue	BP	GO:0006936	muscle contraction	20/68	360/18670	1.05521e-18	1.75165e-15	7.50866e-16	MB/MYBPC1/SMPX/MYL3/SCN5A/MYL12B/KCNB2/SNTB1/CSRP3/ANKRD2/TNNI3K/MYOT/ATP2A2/MYL2/MYH2/MYL10/MYOM3/TNNI1/HOMER1/TMOD1	20
Midnight blue	BP	GO:0007517	muscle organ development	15/68	410/18670	1.58634e-11	2.63332e-08	7.52538e-09	MYBPC1/MYL3/MEIS1/TGFB2/FHL1/MYOZ2/FGFRL1/CSRP3/ANKRD2/PAX3/MYL2/MYOM3/TNNI1/HOMER1/LOX	15
Midnight blue	BP	GO:0006941	striated muscle contraction	10/68	174/18670	6.95422e-10	1.1544e-06	2.47424e-07	MB/SMPX/MYL3/SCN5A/CSRP3/TNNI3K/ATP2A2/MYL2/TNNI1/HOMER1	10
Midnight blue	BP	GO:0014706	striated muscle tissue development	13/68	390/18670	1.31121e-09	2.17661e-06	3.16003e-07	MYBPC1/MYL3/MEIS1/TGFB2/MYOZ2/CSRP3/ANKRD2/MYLK3/MYL2/MYOM3/TNNI1/HOMER1/LOX	13
Midnight blue	BP	GO:0055001	muscle cell development	10/68	186/18670	1.33226e-09	2.21155e-06	3.16003e-07	MYBPC1/MYOZ2/CSRP3/MYLK3/ATP2A2/MYL2/MYOM3/HOMER1/TMOD1/LOX	10
Midnight blue	BP	GO:0060537	muscle tissue development	13/68	408/18670	2.26261e-09	3.75594e-06	4.60008e-07	MYBPC1/MYL3/MEIS1/TGFB2/MYOZ2/CSRP3/ANKRD2/MYLK3/MYL2/MYOM3/TNNI1/HOMER1/LOX	13
Midnight blue	BP	GO:0030049	muscle filament sliding	6/68	39/18670	5.53037e-09	9.18042e-06	8.74511e-07	MYBPC1/MYL3/MYL2/MYH2/TNNI1/TMOD1	6
Midnight blue	BP	GO:0033275	actin-myosin filament sliding	6/68	39/18670	5.53037e-09	9.18042e-06	8.74511e-07	MYBPC1/MYL3/MYL2/MYH2/TNNI1/TMOD1	6
Midnight blue	BP	GO:0030239	myofibril assembly	7/68	73/18670	8.34351e-09	1.38502e-05	1.18741e-06	MYBPC1/MYOZ2/CSRP3/MYLK3/MYL2/MYOM3/TMOD1	7
Midnight blue	BP	GO:0055002	striated muscle cell development	9/68	173/18670	1.26026e-08	2.09203e-05	1.6305e-06	MYBPC1/MYOZ2/CSRP3/MYLK3/MYL2/MYOM3/HOMER1/TMOD1/LOX	9
Midnight blue	BP	GO:0055003	cardiac myofibril assembly	5/68	26/18670	3.42094e-08	5.67877e-05	4.05712e-06	MYBPC1/CSRP3/MYLK3/MYL2/MYOM3	5
Midnight blue	BP	GO:0051146	striated muscle cell differentiation	10/68	293/18670	1.01248e-07	0.000168072	1.1084e-05	MYBPC1/MYOZ2/CSRP3/ANKRD2/MYLK3/MYL2/MYOM3/HOMER1/TMOD1/LOX	10
Midnight blue	BP	GO:0042692	muscle cell differentiation	11/68	385/18670	1.32979e-07	0.000220745	1.35179e-05	MYBPC1/MYOZ2/CSRP3/ANKRD2/MYLK3/ATP2A2/MYL2/MYOM3/HOMER1/TMOD1/LOX	11
Midnight blue	BP	GO:0048738	cardiac muscle tissue development	9/68	233/18670	1.63565e-07	0.000271518	1.55186e-05	MYBPC1/MYL3/MEIS1/TGFB2/CSRP3/MYLK3/MYL2/MYOM3/TNNI1	9
Midnight blue	BP	GO:0055008	cardiac muscle tissue morphogenesis	6/68	69/18670	1.86552e-07	0.000309675	1.65933e-05	MYBPC1/MYL3/TGFB2/MYL2/MYOM3/TNNI1	6
Midnight blue	BP	GO:0010927	cellular component assembly involved in morphogenesis	7/68	115/18670	1.9893e-07	0.000330224	1.66535e-05	MYBPC1/MYOZ2/CSRP3/MYLK3/MYL2/MYOM3/TMOD1	7
Midnight blue	BP	GO:0070252	actin-mediated cell contraction	7/68	116/18670	2.111e-07	0.000350426	1.66905e-05	MYBPC1/MYL3/SCN5A/MYL2/MYH2/TNNI1/TMOD1	7
Midnight blue	BP	GO:0003007	heart morphogenesis	9/68	259/18670	3.99731e-07	0.000663554	2.99411e-05	MYBPC1/MYL3/TGFB2/PITX2/FGFRL1/MYL2/AXIN2/MYOM3/TNNI1	9
Midnight blue	BP	GO:0060415	muscle tissue morphogenesis	6/68	82/18670	5.25106e-07	0.000871676	3.73654e-05	MYBPC1/MYL3/TGFB2/MYL2/MYOM3/TNNI1	6
Midnight blue	BP	GO:0030048	actin filament-based movement	7/68	138/18670	6.88737e-07	0.0011433	4.66753e-05	MYBPC1/MYL3/SCN5A/MYL2/MYH2/TNNI1/TMOD1	7
Midnight blue	BP	GO:0048644	muscle organ morphogenesis	6/68	88/18670	7.98915e-07	0.0013262	5.1681e-05	MYBPC1/MYL3/TGFB2/MYL2/MYOM3/TNNI1	6
Midnight blue	BP	GO:0045214	sarcomere organization	5/68	53/18670	1.38324e-06	0.00229618	8.41976e-05	MYBPC1/MYOZ2/CSRP3/MYLK3/MYOM3	5
Midnight blue	BP	GO:0006942	regulation of striated muscle contraction	6/68	97/18670	1.4199e-06	0.00235704	8.41976e-05	MYL3/SCN5A/TNNI3K/ATP2A2/MYL2/TNNI1	6
Midnight blue	BP	GO:0035051	cardiocyte differentiation	7/68	167/18670	2.47549e-06	0.00410931	0.00014092	MYBPC1/TGFB2/PITX2/CSRP3/MYLK3/MYL2/MYOM3	7
Midnight blue	BP	GO:0002026	regulation of the force of heart contraction	4/68	27/18670	2.65134e-06	0.00440122	0.000145126	MYL3/CSRP3/ATP2A2/MYL2	4
Midnight blue	BP	GO:0006937	regulation of muscle contraction	7/68	171/18670	2.89704e-06	0.00480909	0.000152702	MYL3/SCN5A/KCNB2/TNNI3K/ATP2A2/MYL2/TNNI1	7
Midnight blue	BP	GO:0090257	regulation of muscle system process	8/68	259/18670	4.43466e-06	0.00736153	0.000219633	MYL3/SCN5A/KCNB2/TNNI3K/LMCD1/ATP2A2/MYL2/TNNI1	8
Midnight blue	BP	GO:0048747	muscle fiber development	5/68	67/18670	4.47552e-06	0.00742936	0.000219633	MYBPC1/MYL2/MYOM3/HOMER1/LOX	5
Midnight blue	BP	GO:0003231	cardiac ventricle development	6/68	130/18670	7.80045e-06	0.0129488	0.000361166	MYL3/SCN5A/TGFB2/FGFRL1/MYL2/TNNI1	6
Midnight blue	BP	GO:0031032	actomyosin structure organization	7/68	199/18670	7.86712e-06	0.0130594	0.000361166	MYBPC1/MYOZ2/CSRP3/MYLK3/MYL2/MYOM3/TMOD1	7
Midnight blue	BP	GO:0060048	cardiac muscle contraction	6/68	137/18670	1.05382e-05	0.0174933	0.000468671	MYL3/SCN5A/CSRP3/TNNI3K/ATP2A2/MYL2	6
Midnight blue	BP	GO:0055013	cardiac muscle cell development	5/68	89/18670	1.80825e-05	0.030017	0.000779828	MYBPC1/CSRP3/MYLK3/MYL2/MYOM3	5
Midnight blue	BP	GO:0055006	cardiac cell development	5/68	95/18670	2.48198e-05	0.0412008	0.0010389	MYBPC1/CSRP3/MYLK3/MYL2/MYOM3	5
Midnight blue	BP	GO:0055010	ventricular cardiac muscle tissue morphogenesis	4/68	48/18670	2.7752e-05	0.0460684	0.00112844	MYL3/TGFB2/MYL2/TNNI1	4
Midnight blue	CC	GO:0030016	myofibril	15/70	224/19717	1.75688e-15	2.61775e-13	1.96537e-13	MYBPC1/SMPX/MYL3/SCN5A/MYOZ2/CSRP3/ANKRD2/MYOT/MYL2/MYH2/MYH7B/MYOM3/TNNI1/HOMER1/TMOD1	15
Midnight blue	CC	GO:0043292	contractile fiber	15/70	234/19717	3.36414e-15	5.01257e-13	1.96537e-13	MYBPC1/SMPX/MYL3/SCN5A/MYOZ2/CSRP3/ANKRD2/MYOT/MYL2/MYH2/MYH7B/MYOM3/TNNI1/HOMER1/TMOD1	15
Midnight blue	CC	GO:0030017	sarcomere	14/70	204/19717	1.1943e-14	1.7795e-12	4.65148e-13	MYBPC1/SMPX/MYL3/SCN5A/MYOZ2/CSRP3/ANKRD2/MYOT/MYL2/MYH2/MYOM3/TNNI1/HOMER1/TMOD1	14
Midnight blue	CC	GO:0044449	contractile fiber part	14/70	221/19717	3.62743e-14	5.40488e-12	1.05959e-12	MYBPC1/SMPX/MYL3/SCN5A/MYOZ2/CSRP3/ANKRD2/MYOT/MYL2/MYH2/MYOM3/TNNI1/HOMER1/TMOD1	14
Midnight blue	CC	GO:0031674	I band	9/70	143/19717	1.9244e-09	2.86736e-07	4.49702e-08	MYBPC1/MYL3/SCN5A/MYOZ2/CSRP3/ANKRD2/MYOT/MYOM3/HOMER1	9
Midnight blue	CC	GO:0016459	myosin complex	6/70	65/19717	1.12685e-07	1.67901e-05	2.1944e-06	MYBPC1/MYL3/MYL12B/MYL2/MYH2/MYH7B	6
Midnight blue	CC	GO:0031672	A band	5/70	39/19717	2.55695e-07	3.80986e-05	4.268e-06	MYBPC1/SMPX/MYL3/MYL2/MYOM3	5
Midnight blue	CC	GO:0030018	Z disc	7/70	132/19717	4.33551e-07	6.45991e-05	6.33213e-06	MYBPC1/SCN5A/MYOZ2/CSRP3/MYOT/MYOM3/HOMER1	7
Midnight blue	CC	GO:0005865	striated muscle thin filament	4/70	31/19717	4.26292e-06	0.000635175	5.53431e-05	MYBPC1/MYOM3/TNNI1/TMOD1	4
Midnight blue	CC	GO:0036379	myofilament	4/70	32/19717	4.85888e-06	0.000723973	5.67722e-05	MYBPC1/MYOM3/TNNI1/TMOD1	4
Midnight blue	CC	GO:0032982	myosin filament	3/70	22/19717	6.28761e-05	0.00936853	0.00066787	MYBPC1/MYH2/MYH7B	3
Midnight blue	CC	GO:0031430	M band	3/70	28/19717	0.000131728	0.0196274	0.00128261	MYBPC1/SMPX/MYOM3	3
Midnight blue	CC	GO:0008076	voltage-gated potassium channel complex	4/70	87/19717	0.000259664	0.03869	0.00233383	KCNC2/KCNB2/KCNF1/LRRC55	4
Midnight blue	MF	GO:0008307	structural constituent of muscle	7/67	46/17697	3.84771e-10	8.04171e-08	6.23734e-08	MYBPC1/MYL3/CSRP3/ANKRD2/MYOT/MYL2/MYOM3	7
Midnight blue	MF	GO:0003779	actin binding	13/67	431/17697	6.8059e-09	1.42243e-06	5.51636e-07	MYBPC1/MYL3/SNTB1/MYOZ2/CSRP3/MYOT/KLHL3/MYL2/MYH2/MYH7B/MYOM3/TNNI1/TMOD1	13
Midnight blue	MF	GO:0044325	ion channel binding	6/67	124/17697	7.37435e-06	0.00154124	0.000398474	KCNC2/SCN5A/FHL1/LRRC55/BAK1/HOMER1	6
Midnight blue	MF	GO:0042805	actinin binding	4/67	46/17697	2.71635e-05	0.00567717	0.00110084	MYBPC1/CSRP3/MYOT/MYOM3	4
Midnight blue	MF	GO:0004683	calmodulin-dependent protein kinase activity	3/67	28/17697	0.000158784	0.0331858	0.00514793	MKNK1/MYLK3/MAPKAPK3	3

## Sheet: Table S5
Table S5 KEGG pathway enriched in the WGCNA modules correlated with breast muscle weight
Module	ID	Description	GeneRatio	BgRatio	pvalue	p.adjust	qvalue	geneID	geneName	Count
Purple	hsa04510	Focal adhesion	16/93	199/8011	8.15868e-10	1.67253e-07	1.1508e-07	2318/4233/673/3688/10000/2534/9475/56034/7414/3655/8503/399694/5829/3371/6714/2316	FLNC/MET/BRAF/ITGB1/AKT3/FYN/ROCK2/PDGFC/VCL/ITGA6/PIK3R3/SHC4/PXN/TNC/SRC/FLNA	16
Purple	hsa05100	Bacterial invasion of epithelial cells	8/93	73/8011	1.76305e-06	0.000361425	0.000124341	4233/3688/79658/7414/8503/399694/5829/6714	MET/ITGB1/ARHGAP10/VCL/PIK3R3/SHC4/PXN/SRC	8
Purple	hsa01521	EGFR tyrosine kinase inhibitor resistance	8/93	79/8011	3.23264e-06	0.000662691	0.000151991	4233/673/10000/56034/8503/3716/399694/6714	MET/BRAF/AKT3/PDGFC/PIK3R3/JAK1/SHC4/SRC	8
Purple	hsa04810	Regulation of actin cytoskeleton	12/93	213/8011	5.73153e-06	0.00117496	0.000202112	673/3688/9475/56034/7414/10787/3655/8503/5829/4628/10672/6714	BRAF/ITGB1/ROCK2/PDGFC/VCL/NCKAP1/ITGA6/PIK3R3/PXN/MYH10/GNA13/SRC	12
Purple	hsa04611	Platelet activation	8/93	124/8011	8.90813e-05	0.0182617	0.00251303	3688/10000/2534/9475/5592/8503/10672/6714	ITGB1/AKT3/FYN/ROCK2/PRKG1/PIK3R3/GNA13/SRC	8
Purple	hsa05205	Proteoglycans in cancer	10/93	204/8011	0.000117923	0.0241743	0.00252396	2318/4233/673/3688/10000/9475/8503/5829/6714/2316	FLNC/MET/BRAF/ITGB1/AKT3/ROCK2/PIK3R3/PXN/SRC/FLNA	10
Purple	hsa04530	Tight junction	9/93	169/8011	0.00014085	0.0288742	0.00252396	3688/11149/9475/5515/3308/55114/4628/6714/9414	ITGB1/BVES/ROCK2/PPP2CA/HSPA4/ARHGAP17/MYH10/SRC/TJP2	9
Purple	hsa04010	MAPK signaling pathway	12/93	295/8011	0.00014315	0.0293458	0.00252396	2318/4233/673/80824/11221/10000/4216/56034/7043/3306/3312/2316	FLNC/MET/BRAF/DUSP16/DUSP10/AKT3/MAP3K4/PDGFC/TGFB3/HSPA2/HSPA8/FLNA	12
Purple	hsa04520	Adherens junction	6/93	71/8011	0.000162455	0.0333033	0.00254608	4233/7525/2534/1500/7414/6714	MET/YES1/FYN/CTNND1/VCL/SRC	6
Purple	hsa04360	Axon guidance	9/93	181/8011	0.000236452	0.0484727	0.00333522	23654/4233/1948/3688/2534/9475/8503/5998/6714	PLXNB2/MET/EFNB2/ITGB1/FYN/ROCK2/PIK3R3/RGS3/SRC	9
Salmon	hsa03008	Ribosome biogenesis in eukaryotes	22/61	105/8011	5.55871e-27	2.05672e-25	1.75538e-25	10436/10885/23160/55127/23195/1736/10528/51077/9790/84128/51602/92856/55341/26354/10607/3692/29889/65083/84135/10171/134430/55781	EMG1/WDR3/WDR43/HEATR1/MDN1/DKC1/NOP56/FCF1/BMS1/WDR75/NOP58/IMP4/LSG1/GNL3/TBL3/EIF6/GNL2/NOL6/UTP15/RCL1/WDR36/RIOK2	22
Salmon	hsa03020	RNA polymerase	5/61	31/8011	3.16233e-06	0.000117006	4.99315e-05	221830/9533/25885/11128/55718	TWISTNB/POLR1C/POLR1A/POLR3A/POLR3E	5
Salmon	hsa03013	RNA transport	7/61	179/8011	0.000389823	0.0144235	0.0041034	96764/9775/57510/8893/25929/60528/11218	TGS1/EIF4A3/XPO5/EIF2B5/GEMIN5/ELAC2/DDX20	7
Turquoise	hsa04070	Phosphatidylinositol signaling system	23/522	99/8011	5.84567e-08	1.74786e-05	1.39681e-05	9107/3613/54928/3612/5332/23236/4952/55613/4534/8821/9108/55300/805/801/808/22876/3632/9110/8394/23396/5296/5289/23262	MTMR6/IMPA2/IMPAD1/IMPA1/PLCB4/PLCB1/OCRL/MTMR8/MTM1/INPP4B/MTMR7/PI4K2B/CALM2/CALM1/CALM3/INPP5F/INPP5A/MTMR4/PIP5K1A/PIP5K1C/PIK3R2/PIK3C3/PPIP5K2	23
Turquoise	hsa00562	Inositol phosphate metabolism	18/522	74/8011	7.90669e-07	0.00023641	9.44642e-05	9107/3613/54928/3612/5332/23236/4952/55613/4534/8821/9108/55300/22876/3632/9110/8394/23396/5289	MTMR6/IMPA2/IMPAD1/IMPA1/PLCB4/PLCB1/OCRL/MTMR8/MTM1/INPP4B/MTMR7/PI4K2B/INPP5F/INPP5A/MTMR4/PIP5K1A/PIP5K1C/PIK3C3	18
Turquoise	hsa04924	Renin secretion	16/522	69/8011	6.34618e-06	0.00189751	0.000413597	2770/2977/5534/5332/23236/1909/5530/805/801/808/3778/5532/2771/2778/2773/2776	GNAI1/GUCY1A2/PPP3R1/PLCB4/PLCB1/EDNRA/PPP3CA/CALM2/CALM1/CALM3/KCNMA1/PPP3CB/GNAI2/GNAS/GNAI3/GNAQ	16
Turquoise	hsa04071	Sphingolipid signaling pathway	22/522	119/8011	6.92364e-06	0.00207017	0.000413597	2770/3845/6093/5332/23236/55012/5529/253782/1901/5523/2771/5601/5879/5594/8877/5590/2773/5296/340485/2776/10558/9294	GNAI1/KRAS/ROCK1/PLCB4/PLCB1/PPP2R3C/PPP2R5E/CERS6/S1PR1/PPP2R3A/GNAI2/MAPK9/RAC1/MAPK1/SPHK1/PRKCZ/GNAI3/PIK3R2/ACER2/GNAQ/SPTLC1/S1PR2	22
Turquoise	hsa04720	Long-term potentiation	15/522	67/8011	1.94104e-05	0.0058037	0.000927612	5908/3845/6197/5534/5332/23236/817/5530/805/801/808/5532/5594/816/2776	RAP1B/KRAS/RPS6KA3/PPP3R1/PLCB4/PLCB1/CAMK2D/PPP3CA/CALM2/CALM1/CALM3/PPP3CB/MAPK1/CAMK2B/GNAQ	15
Turquoise	hsa04144	Endocytosis	33/522	249/8011	6.76434e-05	0.0202254	0.00268991	830/858/25978/51028/3799/8027/5868/10015/5867/51534/8724/2868/161/58533/382/22841/2869/274/1173/5584/4734/55737/51699/3105/9267/10564/57403/5590/64744/8394/23396/6455/27243	CAPZA2/CAV2/CHMP2B/VPS36/KIF5B/STAM/RAB5A/PDCD6IP/RAB4A/VTA1/SNX3/GRK4/AP2A2/SNX6/ARF6/RAB11FIP2/GRK5/BIN1/AP2M1/PRKCI/NEDD4/VPS35/VPS29/HLA-A/CYTH1/ARFGEF2/RAB22A/PRKCZ/SMAP2/PIP5K1A/PIP5K1C/SH3GL1/CHMP2A	33
Turquoise	hsa04971	Gastric acid secretion	15/522	75/8011	7.88013e-05	0.0235616	0.00268991	2770/6522/5332/23236/817/805/801/808/483/2771/2778/816/6548/2773/2776	GNAI1/SLC4A2/PLCB4/PLCB1/CAMK2D/CALM2/CALM1/CALM3/ATP1B3/GNAI2/GNAS/CAMK2B/SLC9A1/GNAI3/GNAQ	15
Turquoise	hsa05170	Human immunodeficiency virus 1 infection	29/522	212/8011	0.000105763	0.0316231	0.00315897	2770/3845/8905/8451/8065/54205/5534/8450/836/5530/8772/1073/805/801/808/5532/2771/5601/6500/5879/5594/162/3105/1111/2773/5296/8907/10298/2776	GNAI1/KRAS/AP1S2/CUL4A/CUL5/CYCS/PPP3R1/CUL4B/CASP3/PPP3CA/FADD/CFL2/CALM2/CALM1/CALM3/PPP3CB/GNAI2/MAPK9/SKP1/RAC1/MAPK1/AP1B1/HLA-A/CHEK1/GNAI3/PIK3R2/AP1M1/PAK4/GNAQ	29
Turquoise	hsa03420	Nucleotide excision repair	11/522	47/8011	0.000163914	0.0490102	0.00435186	8451/2073/5983/6119/404672/1069/8450/5985/1161/1022/5887	CUL4A/ERCC5/RFC3/RPA3/GTF2H5/CETN2/CUL4B/RFC5/ERCC8/CDK7/RAD23B	11
Pink	hsa04919	Thyroid hormone signaling pathway	8/90	119/8011	5.26e-05	0.00777762	0.00691467	2033/8648/9968/3091/7249/1387/5469/10025	EP300/NCOA1/MED12/HIF1A/TSC2/CREBBP/MED1/MED16	8
Pink	hsa04330	Notch signaling pathway	5/90	53/8011	0.00030027	0.0444393	0.0197543	2033/1857/342371/1387/1855	EP300/DVL3/ATXN1L/CREBBP/DVL1	5
Midnight blue	hsa05410	Hypertrophic cardiomyopathy (HCM)	4/30	90/8011	0.00032653	0.0359183	0.0186976	4634/7042/488/4633	MYL3/TGFB2/ATP2A2/MYL2	4
Midnight blue	hsa05414	Dilated cardiomyopathy (DCM)	4/30	96/8011	0.00041795	0.0459742	0.0186976	4634/7042/488/4633	MYL3/TGFB2/ATP2A2/MYL2	4
Green	hsa04140	Autophagy - animal	19/274	137/8011	1.75e-07	4.6e-05	3.93e-05	23710/8660/30849/9821/64798/6885/22800/55102/664/5563/84938/5291/5290/3480/5894/7248/9706/2475/5562	GABARAPL1/IRS2/PIK3R4/RB1CC1/DEPTOR/MAP3K7/RRAS2/ATG2B/BNIP3/PRKAA2/ATG4C/PIK3CB/PIK3CA/IGF1R/RAF1/TSC1/ULK2/MTOR/PRKAA1	19
Green	hsa04068	FoxO signaling pathway	15/274	131/8011	3.77e-05	0.00992656	0.00423125	4193/23710/8660/7046/114907/901/847/664/5563/5291/5290/3480/5894/9454/5562	MDM2/GABARAPL1/IRS2/TGFBR1/FBXO32/CCNG2/CAT/BNIP3/PRKAA2/PIK3CB/PIK3CA/IGF1R/RAF1/HOMER3/PRKAA1	15
Green	hsa05231	Choline metabolism in cancer	12/274	98/8011	0.00011858	0.0311861	0.00886216	56261/6582/8525/5291/5290/5894/5154/7248/5900/8526/2475/23446	GPCPD1/SLC22A2/DGKZ/PIK3CB/PIK3CA/RAF1/PDGFA/TSC1/RALGDS/DGKE/MTOR/SLC44A1	12
Green	hsa05131	Shigellosis	20/274	236/8011	0.00015941	0.0419253	0.00893544	4193/7334/23710/5333/4615/30849/8454/6885/92610/7323/9252/7321/664/5291/5290/5217/7416/1399/2475/998	MDM2/UBE2N/GABARAPL1/PLCD1/MYD88/PIK3R4/CUL1/MAP3K7/TIFA/UBE2D3/RPS6KA5/UBE2D1/BNIP3/PIK3CB/PIK3CA/PFN2/VDAC1/CRKL/MTOR/CDC42	20
Cyan	hsa03010	Ribosome	61/93	153/8011	9.13e-87	1.16e-84	1.16e-84	6217/6152/6132/6160/6144/6188/6205/6138/3921/6224/6129/6156/6176/6233/29074/6206/6201/6191/6173/6170/51023/6133/219927/6157/6207/6150/6181/6229/6168/6125/6202/6165/6124/6137/6159/6161/51121/6208/6123/6187/6210/6128/6175/6136/6130/11224/6227/6146/55052/6135/6230/4736/6204/9349/6143/6155/6209/6167/6194/6228/6231	RPS16/RPL24/RPL8/RPL31/RPL21/RPS3/RPS11/RPL15/RPSA/RPS20/RPL7/RPL30/RPLP1/RPS27A/MRPL18/RPS12/RPS7/RPS4X/RPL36A/RPL39/MRPS18C/RPL9/MRPL21/RPL27A/RPS13/MRPL23/RPLP2/RPS24/RPL37A/RPL5/RPS8/RPL35A/RPL4/RPL13/RPL29/RPL32/RPL26L1/RPS14/RPL3L/RPS2/RPS15A/RPL6/RPLP0/RPL12/RPL7A/RPL35/RPS21/RPL22/MRPL20/RPL11/RPS25/RPL10A/RPS10/RPL23/RPL19/RPL27/RPS15/RPL37/RPS6/RPS23/RPS26	61
Brown	hsa04120	Ubiquitin mediated proteolysis	18/359	136/8011	3.31e-05	0.00940972	0.00816114	868/7337/329/11059/10393/7189/25847/8452/92912/8554/7322/23291/7329/29882/64750/4591/83737/118424	CBLB/UBE3A/BIRC2/WWP1/ANAPC10/TRAF6/ANAPC13/CUL3/UBE2Q2/PIAS1/UBE2D2/FBXW11/UBE2I/ANAPC2/SMURF2/TRIM37/ITCH/UBE2J2	18
Blue	hsa00190	Oxidative phosphorylation	36/348	133/8011	1.45e-19	4.11e-17	3.98e-17	4698/55967/4700/4708/4710/10063/100532726/4697/4726/4715/4694/4728/4723/5464/4714/64077/4709/7388/4711/9377/1327/4695/27089/4716/4706/4712/527/1337/29796/9550/4702/1352/4725/6392/4701/374291	NDUFA5/NDUFA12/NDUFA6/NDUFB2/NDUFB4/COX17/NDUFC2-KCTD14/NDUFA4/NDUFS6/NDUFB9/NDUFA1/NDUFS8/NDUFV1/PPA1/NDUFB8/LHPP/NDUFB3/UQCRH/NDUFB5/COX5A/COX4I1/NDUFA2/UQCRQ/NDUFB10/NDUFAB1/NDUFB6/ATP6V0C/COX6A1/UQCR10/ATP6V1G1/NDUFA8/COX10/NDUFS5/SDHD/NDUFA7/NDUFS7	36
Blue	hsa04932	Non-alcoholic fatty liver disease (NAFLD)	36/348	149/8011	8.54e-18	2.42e-15	1.17e-15	4698/55967/4700/4708/4710/100532726/4697/4726/4715/4694/4728/4723/4714/4709/53632/5565/7388/4711/9377/1327/4695/27089/4716/4706/4712/1337/29796/7186/4702/4725/6392/51094/6945/4701/374291/5571	NDUFA5/NDUFA12/NDUFA6/NDUFB2/NDUFB4/NDUFC2-KCTD14/NDUFA4/NDUFS6/NDUFB9/NDUFA1/NDUFS8/NDUFV1/NDUFB8/NDUFB3/PRKAG3/PRKAB2/UQCRH/NDUFB5/COX5A/COX4I1/NDUFA2/UQCRQ/NDUFB10/NDUFAB1/NDUFB6/COX6A1/UQCR10/TRAF2/NDUFA8/NDUFS5/SDHD/ADIPOR1/MLX/NDUFA7/NDUFS7/PRKAG1	36
Blue	hsa05016	Huntington disease	41/348	199/8011	1.93e-17	5.48e-15	1.77e-15	4698/55967/317/4700/4708/4710/6647/100532726/4697/4726/4715/4694/1639/4728/4723/5441/7019/4714/4709/7388/5433/4711/9377/5432/1327/4695/2878/27089/4716/4706/4712/1337/29796/4702/4725/6392/4701/5434/374291/7052/10540	NDUFA5/NDUFA12/APAF1/NDUFA6/NDUFB2/NDUFB4/SOD1/NDUFC2-KCTD14/NDUFA4/NDUFS6/NDUFB9/NDUFA1/DCTN1/NDUFS8/NDUFV1/POLR2L/TFAM/NDUFB8/NDUFB3/UQCRH/POLR2D/NDUFB5/COX5A/POLR2C/COX4I1/NDUFA2/GPX3/UQCRQ/NDUFB10/NDUFAB1/NDUFB6/COX6A1/UQCR10/NDUFA8/NDUFS5/SDHD/NDUFA7/POLR2E/NDUFS7/TGM2/DCTN2	41
Blue	hsa05012	Parkinson disease	32/348	142/8011	5.38e-15	1.53e-12	3.7e-13	4698/55967/317/4700/4708/4710/100532726/4697/4726/4715/4694/27429/4728/4723/4714/4709/7388/4711/9377/1327/4695/27089/4716/4706/4712/1337/29796/4702/4725/6392/4701/374291	NDUFA5/NDUFA12/APAF1/NDUFA6/NDUFB2/NDUFB4/NDUFC2-KCTD14/NDUFA4/NDUFS6/NDUFB9/NDUFA1/HTRA2/NDUFS8/NDUFV1/NDUFB8/NDUFB3/UQCRH/NDUFB5/COX5A/COX4I1/NDUFA2/UQCRQ/NDUFB10/NDUFAB1/NDUFB6/COX6A1/UQCR10/NDUFA8/NDUFS5/SDHD/NDUFA7/NDUFS7	32
Blue	hsa04714	Thermogenesis	40/348	231/8011	2.53e-14	7.18e-12	1.39e-12	4698/55967/4700/4708/4710/10063/100532726/6009/4697/4726/4715/4694/4728/4723/4714/4709/53632/5565/7388/4711/9377/1327/4695/27089/90639/4716/64223/4706/115/4712/1337/29796/4702/1352/4725/6392/6605/4701/374291/5571	NDUFA5/NDUFA12/NDUFA6/NDUFB2/NDUFB4/COX17/NDUFC2-KCTD14/RHEB/NDUFA4/NDUFS6/NDUFB9/NDUFA1/NDUFS8/NDUFV1/NDUFB8/NDUFB3/PRKAG3/PRKAB2/UQCRH/NDUFB5/COX5A/COX4I1/NDUFA2/UQCRQ/COX19/NDUFB10/MLST8/NDUFAB1/ADCY9/NDUFB6/COX6A1/UQCR10/NDUFA8/COX10/NDUFS5/SDHD/SMARCE1/NDUFA7/NDUFS7/PRKAG1	40
Blue	hsa05010	Alzheimer disease	34/348	171/8011	3.85e-14	1.09e-11	1.76e-12	4698/55967/317/4700/4708/4710/100532726/4697/4726/4715/4694/4728/4723/4714/4709/7388/4711/9377/91860/1327/4695/27089/4716/4706/4712/1337/29796/4702/4725/6392/4137/4701/374291/823	NDUFA5/NDUFA12/APAF1/NDUFA6/NDUFB2/NDUFB4/NDUFC2-KCTD14/NDUFA4/NDUFS6/NDUFB9/NDUFA1/NDUFS8/NDUFV1/NDUFB8/NDUFB3/UQCRH/NDUFB5/COX5A/CALML4/COX4I1/NDUFA2/UQCRQ/NDUFB10/NDUFAB1/NDUFB6/COX6A1/UQCR10/NDUFA8/NDUFS5/SDHD/MAPT/NDUFA7/NDUFS7/CAPN1	34
Blue	hsa04723	Retrograde endocannabinoid signaling	24/348	148/8011	1.84e-08	5.21e-06	7.2e-07	4698/55967/4700/4708/4710/100532726/4697/4726/4715/4694/4728/4723/4714/4709/4711/4695/4716/4706/115/4712/4702/4725/4701/374291	NDUFA5/NDUFA12/NDUFA6/NDUFB2/NDUFB4/NDUFC2-KCTD14/NDUFA4/NDUFS6/NDUFB9/NDUFA1/NDUFS8/NDUFV1/NDUFB8/NDUFB3/NDUFB5/NDUFA2/NDUFB10/NDUFAB1/ADCY9/NDUFB6/NDUFA8/NDUFS5/NDUFA7/NDUFS7	24
Blue	hsa03010	Ribosome	20/348	153/8011	9.24e-06	0.00262469	0.00031739	51069/55168/51318/54948/6235/63931/51065/64963/6169/6182/51264/51021/64960/65005/79590/54460/124995/6234/6183/63875	MRPL2/MRPS18A/MRPL35/MRPL16/RPS29/MRPS14/RPS27L/MRPS11/RPL38/MRPL12/MRPL27/MRPS16/MRPS15/MRPL9/MRPL24/MRPS21/MRPL10/RPS28/MRPS12/MRPL17	20
Black	hsa01200	Carbon metabolism	31/138	117/8011	3.72479e-29	8.00831e-27	6.66542e-27	1738/50/2597/7167/5160/2098/38/2271/6389/4190/5631/5230/22934/8802/1743/3098/2805/5223/26275/5096/2806/2821/5162/283871/35/4191/6390/2023/4967/1737/8789	DLD/ACO2/GAPDH/TPI1/PDHA1/ESD/ACAT1/FH/SDHA/MDH1/PRPS1/PGK1/RPIA/SUCLG1/DLST/HK1/GOT1/PGAM1/HIBCH/PCCB/GOT2/GPI/PDHB/PGP/ACADS/MDH2/SDHB/ENO1/OGDH/DLAT/FBP2	31
Black	hsa00020	Citrate cycle (TCA cycle)	13/138	30/8011	6.19212e-16	1.33131e-13	5.54032e-14	1738/50/5160/2271/6389/4190/8802/1743/5162/4191/6390/4967/1737	DLD/ACO2/PDHA1/FH/SDHA/MDH1/SUCLG1/DLST/PDHB/MDH2/SDHB/OGDH/DLAT	13
Black	hsa00010	Glycolysis / Gluconeogenesis	14/138	68/8011	5.80532e-12	1.24814e-09	3.46282e-10	1738/2597/7167/5160/5230/3939/3098/5223/5236/2821/5162/2023/1737/8789	DLD/GAPDH/TPI1/PDHA1/PGK1/LDHA/HK1/PGAM1/PGM1/GPI/PDHB/ENO1/DLAT/FBP2	14
Black	hsa00190	Oxidative phosphorylation	15/138	133/8011	6.98647e-09	1.50209e-06	3.12553e-07	4704/6389/4729/4722/51382/4707/4705/4719/7386/7384/7385/6390/4720/535/4724	NDUFA9/SDHA/NDUFV2/NDUFS3/ATP6V1D/NDUFB1/NDUFA10/NDUFS1/UQCRFS1/UQCRC1/UQCRC2/SDHB/NDUFS2/ATP6V0A1/NDUFS4	15
Black	hsa00620	Pyruvate metabolism	9/138	39/8011	1.40553e-08	3.0219e-06	5.03033e-07	1738/5160/38/2271/4190/3939/5162/4191/1737	DLD/PDHA1/ACAT1/FH/MDH1/LDHA/PDHB/MDH2/DLAT	9
Black	hsa05012	Parkinson disease	15/138	142/8011	1.72603e-08	3.71097e-06	5.14782e-07	4704/6389/4729/4722/4707/7417/4705/4719/7386/7384/7385/6390/11315/4720/4724	NDUFA9/SDHA/NDUFV2/NDUFS3/NDUFB1/VDAC2/NDUFA10/NDUFS1/UQCRFS1/UQCRC1/UQCRC2/SDHB/PARK7/NDUFS2/NDUFS4	15
Black	hsa05010	Alzheimer disease	16/138	171/8011	3.21595e-08	6.91429e-06	8.22122e-07	4704/2597/6389/4729/4722/4707/4705/4719/4311/7386/7384/7385/4842/6390/4720/4724	NDUFA9/GAPDH/SDHA/NDUFV2/NDUFS3/NDUFB1/NDUFA10/NDUFS1/MME/UQCRFS1/UQCRC1/UQCRC2/NOS1/SDHB/NDUFS2/NDUFS4	16
Black	hsa01230	Biosynthesis of amino acids	11/138	75/8011	5.08103e-08	1.09242e-05	1.13655e-06	50/2597/7167/5631/5230/22934/2805/5223/2806/95/2023	ACO2/GAPDH/TPI1/PRPS1/PGK1/RPIA/GOT1/PGAM1/GOT2/ACY1/ENO1	11
Black	hsa00640	Propanoate metabolism	8/138	34/8011	7.87498e-08	1.69312e-05	1.56579e-06	1738/38/8802/3939/26275/5096/23417/35	DLD/ACAT1/SUCLG1/LDHA/HIBCH/PCCB/MLYCD/ACADS	8
Black	hsa00280	Valine, leucine and isoleucine degradation	9/138	48/8011	9.75431e-08	2.09718e-05	1.74551e-06	1738/38/11112/3033/3712/26275/5096/56922/35	DLD/ACAT1/HIBADH/HADH/IVD/HIBCH/PCCB/MCCC1/ACADS	9
Black	hsa04932	Non-alcoholic fatty liver disease (NAFLD)	14/138	149/8011	2.33702e-07	5.0246e-05	3.80185e-06	4704/6389/4729/4722/4707/4705/4719/7386/7384/7385/6390/3551/4720/4724	NDUFA9/SDHA/NDUFV2/NDUFS3/NDUFB1/NDUFA10/NDUFS1/UQCRFS1/UQCRC1/UQCRC2/SDHB/IKBKB/NDUFS2/NDUFS4	14
Black	hsa05016	Huntington disease	16/138	199/8011	2.68403e-07	5.77066e-05	4.0025e-06	4704/6389/4729/6648/4722/4707/7417/4705/4719/7386/7384/1212/7385/6390/4720/4724	NDUFA9/SDHA/NDUFV2/SOD2/NDUFS3/NDUFB1/VDAC2/NDUFA10/NDUFS1/UQCRFS1/UQCRC1/CLTB/UQCRC2/SDHB/NDUFS2/NDUFS4	16
Black	hsa00630	Glyoxylate and dicarboxylate metabolism	7/138	30/8011	5.65178e-07	0.000121513	7.77978e-06	1738/50/38/4190/5096/283871/4191	DLD/ACO2/ACAT1/MDH1/PCCB/PGP/MDH2	7
Black	hsa00270	Cysteine and methionine metabolism	8/138	49/8011	1.57356e-06	0.000338315	2.01132e-05	23382/4190/3939/2805/2806/4191/191/635	AHCYL2/MDH1/LDHA/GOT1/GOT2/MDH2/AHCY/BHMT	8
Black	hsa00220	Arginine biosynthesis	5/138	21/8011	2.29922e-05	0.00494332	0.000274293	2805/2744/2806/95/4842	GOT1/GLS/GOT2/ACY1/NOS1	5
Black	hsa04260	Cardiac muscle contraction	8/138	86/8011	0.000108393	0.0233044	0.00121229	845/6547/7168/7386/7134/7384/7385/786	CASQ2/SLC8A3/TPM1/UQCRFS1/TNNC1/UQCRC1/UQCRC2/CACNG1	8
Black	hsa00030	Pentose phosphate pathway	5/138	30/8011	0.000142141	0.0305603	0.00149622	5631/22934/5236/2821/8789	PRPS1/RPIA/PGM1/GPI/FBP2	5
Black	hsa04714	Thermogenesis	13/138	231/8011	0.000164621	0.0353934	0.00153184	4704/6389/4729/4722/4707/4705/4719/7386/7384/7385/6390/4720/4724	NDUFA9/SDHA/NDUFV2/NDUFS3/NDUFB1/NDUFA10/NDUFS1/UQCRFS1/UQCRC1/UQCRC2/SDHB/NDUFS2/NDUFS4	13
Black	hsa00410	beta-Alanine metabolism	5/138	31/8011	0.000167148	0.0359367	0.00153184	339896/57571/26275/23417/35	GADL1/CARNS1/HIBCH/MLYCD/ACADS	5
Black	hsa05230	Central carbon metabolism in cancer	7/138	69/8011	0.000171206	0.0368092	0.00153184	5160/3939/3098/5223/2744/8140/5162	PDHA1/LDHA/HK1/PGAM1/GLS/SLC7A5/PDHB	7
Black	hsa01210	2-Oxocarboxylic acid metabolism	4/138	18/8011	0.000213831	0.0459738	0.00182212	50/2805/2806/95	ACO2/GOT1/GOT2/ACY1	4
