# Supplementary material for: Large-scale transcriptome sequencing in broiler chickens to identify candidate genes for breast muscle weight and intramuscular fat content
Source: Genet Sel Evol. 2021 Aug 16;53:66. doi: 10.1186/s12711-021-00656-9 (PMC8369645; doi:10.1186/s12711-021-00656-9)
Supplement: Supplementary file 9 — Additional file 9: Table S6. Rank of candidate genes for breast muscle weight within co-expression network modules by MCC. [file 12711_2021_656_MOESM9_ESM.xlsx]

## Sheet: Sheet1
Table S6 Rank of candidate genes for breast muscle weight within co-expression network modules by MCC1
Gene	MCC	Module	Rank	Hub gene2
PABPC1	3	Black	73/360	No
AKAP5	1	Black	141/360	No
FBP2	0	Black	238/360	No
COQ7	0	Black	238/360	No
AMY1A	0	Black	238/360	No
CEBPG	1	Brown	565/1132	No
PA2G4	0	Cyan	134/163	No
MSANTD3	0	Midnight blue	62/102	No
NSD1	4	Pink	16/324	Yes
RNPS1	2	Pink	47/324	No
UBE2O	2	Pink	47/324	No
SERPINB6L	1	Pink	96/324	No
TLK2	1	Pink	96/324	No
TCTN1	1	Pink	96/324	No
UBP1	1	Pink	96/324	No
EDC3	1	Pink	96/324	No
SCYL3	1	Pink	96/324	No
BDH2	0	Pink	201/324	No
RBL2	0	Pink	201/324	No
SCAF4	0	Pink	201/324	No
EP300	0	Pink	201/324	No
MZT1	12	Turquoise	241/1601	No
1 Only co-expression network modules significantly correlated with breast muscle weight (r > 0.10, p < 0.05) were considered; MCC, maximal clique centrality.
2 Genes with the top 10% MCC values were considered as hub genes.
