# Supplementary material for: Large-scale transcriptome sequencing in broiler chickens to identify candidate genes for breast muscle weight and intramuscular fat content
Source: Genet Sel Evol. 2021 Aug 16;53:66. doi: 10.1186/s12711-021-00656-9 (PMC8369645; doi:10.1186/s12711-021-00656-9)
Supplement: Supplementary file 10 — Additional file 10: Table S7. Genes in each WGCNA module for IMF contents. [file 12711_2021_656_MOESM10_ESM.xlsx]

## Sheet: Sheet1
Table S7 Genes in each WGCNA module for IMF contents
Module	Number of genes	Genes
MEBlack	310	ACADS, ACAT1, ACO2, ACOT4, ACOX2, ACTA1, ACTN2, ACY1, ADHFE1, AGK, AHCY, AHCYL2, AIMP2, AK1, AKAP5, AMY1A, ASB1, ATP5A1W, ATP5A1Z, ATP5C1, ATP5F1, ATP5F1B, ATP5G1, ATP5G3, ATP5O, ATP6V0A1, BBIP1, BHMT, BOD1, BPHL, BTF3, BZW2, C14orf2, C15H12orf49, C1H21ORF33, C4H4orf54, CA2, CACNG1, CAND2, CAP2, CAPRIN1, CAPZA1, CAPZB, CARNS1, CASQ2, CCBL1, CCDC92B, CCND3, CD24, CDK2AP1, CENPX, CIB2, CIZ1, CKMT2,…
MEBlue	1409	ABCA2, ABCD3, ABHD10, ABHD13, ABHD18, ACADSB, ACBD5, ACD, ACOT13, ACOX3, ACP1, ACTBL2L, ACTC2L, ACTN4, ACTR3B, ACTR6, ACVRL1, ADAL, ADAM23, ADAR, ADGRA1L, ADGRL4, ADRA2B, ADSS, ADSSL1, AGA, AGAP3, AGBL5, AGGF1, AGL, AGPAT5, AGPS, AGTPBP1, AHDC1, AHNAK2, AHSA2, AKAP11, ALCAM, ALG10, ALG12, AMACR, AMDHD2, AMT, ANAPC4, ANKMY2, ANKRD31, ANKRD46, ANP32A, ANP32E, AOC3, AP1B1, AP1M1, AP1S2, AP2M1, AP3D1…
MEBrown	1254	AAAS, AAMDC, AARS, ABCB8, ABCF3, ABHD1, ABHD12B, ABHD17A, ACAD8, ACADL, ACAP2, ACBD4, ACER3, ACYP1, ADAMTS5, ADAT2, ADCY9, ADH5, ADIPOR1, ADNP2, ADO, ADPRHL, ADPRM, AES, AGMAT, AHSA1, AIFM1, AK3, AKAP6, AKR7A2, ALDH9A1, ALG5, ALKBH4, AMFR, AN1ZNF5L, ANAPC11, ANAPC15, ANKRD39, ANKRD40, ANKRD54, ANKRD66, ANO3, ANO8, AP3B1, APAF1, APBB1, APH1AL, APOA1BP, AR, ARFIP2, ARHGAP35, ARHGAP42, ARHGEF11, ARL…
MECyan	112	ACSS2, ADPRHL1, AGBL1, APOBEC2, ARSD, ARX, ASB18, AUTS2, AXIN2, BAK1, C3H1orf95, CA3A, CAMK2A, CD36, CDV3, CERS4, CLCF1, CLSTN1, CNKSR2, CPN1, DAPP1, DNAH7, DUSP13, DUSP14, EHD2, FAAP100, FABP4, FAM13B, FGFRL1, FHL1, GATA3, GPD1L2, GSTT1, HAND2, HOMER1, HS3ST2, IGF2BP2, IRX2, IRX3, IRX5, KCNB2, KCNC2, KCNG2, KCNK3, KLHDC8A, KLHL3, KLHL34, LGI2, LMOD2, LOC107053185, LSMEM2, MAPK14, MAPKAPK3, MB, M…
MEGreen	767	ABCA9, ABCC3, ABCG4, ABHD6, ACAP1L, ACSL5, ACTB, ACTN1, ACTR2, ACTR3, ADAM33, ADAMTSL2, ADAP2, ADCY7, ADGRG2, ADGRG3, ADGRG5, ADORA3, AGPAT4, AKAP13, AKNA, ALDH3B1L2, ALG8, ALOX5, ALOX5AP, AMPD2, ANKRD33B, ANKRD44, ANKRD61, ANLN, ANO4, AOAH, APBA1, APBB1IP, APMAP, APOA1, ARAP2, ARF3, ARHGAP15, ARHGAP19, ARHGAP25, ARHGAP27, ARHGAP30, ARHGAP45, ARHGDIB, ARHGEF6, ARPC1B, ARPC5, ARSI, ATIC, ATP10D, A…
MEGreenyellow	194	AASS, ABHD2, ABI3, ACOT11, ACSS1, ADAMTS20, ADGRG1, ADRB2, AMER1, AMER3, AMOTL2, AOX2, AQP3, ARHGEF18, ARID5A, ARL4A, ARRDC2, ASAH2, ASL2, ATP1B4, ATP6V0A4, BAIAP2, BATF3, BBS2, C1orf167, C2CD3, C2CD4A, C2H8ORF76, C2orf88, CD2AP, CDKL1, CEBPD, CHAC1, CISH, CLCN6, CLIP2, CNOT4, CRYL1, CTDSPL, CXCL12, CYP2W2, DCP1B, DDIT4, DDX3X, DGKD, DRAM2, EIF2AK3, ELL, ELOVL1, FANCM, FKBP5, FOXK2, FOXO3, FOXO6,…
MEGrey	557	AAK1, AASDHPPT, ABCA3, ABCC6, ABL2, ACE, ACOT7, ACVR1B, ACVR2A, ADAM11, ADPRHL2, AFF2, AFF3, AGO1, AGO3, AIMP1, AKAP10, ALG11, AMN1, ANKRD11, ANKRD52, ANKS3, ARHGAP18, ARHGAP20, ARHGAP24, ARHGAP39, ARHGEF37, ARID1B, ASCC1, ASH1L, ASMTL, ASNS, ATAD1, ATF2, ATF4, ATG14, ATL2, ATP11C, ATP6V1D, ATP8B3, ATXN1L, ATXN2, AXIN1, B3GNT7, B9D1, BAAT, BAHD1, BF1, BLVRA, BMPR1B, BORCS7, BRAP, BRD2, C14H7orf26…
MEGrey60	37	ADAM12, ADAM8, ADAMTS14, ANXA1, ANXA5, CAPG, CAPN2, COL14A1, COL16A1, COL1A1, COL1A2, CPXM1, CTSK, CTXN1, DPYSL3, EMILIN2, FBN3, FN1, ITGA8, LGALS1, LRRC17, P4HA3, PLAC9, PRRX1, PRRX2, S100A11, S100A6, SERPINE2, SLIT3, TGFBI, THBS2, THY1, TPPP3, UGDH, VCAN, WISP1, ZNF469
MELightcyan	48	C3, CCDC169, CD7, CHRNG, CIDEA, CNTF, CUL9, DAB2, DNAH5L, DRC1, EFHC1, EXFABP, F10, FAM222A, FAM57A, FOXN4, GAS2L3, GK, HPX, IL13RA2, ITSN2, LIMD1, LOC416695, MCM2, MRAS, NDRG1, NYX, P2RX5, P3H2, PGM3, PI3, PLCD1, PLIN2, PRLHR, RFFL, RHOC, RUNX1, SAXO1, SHISA2, SLC35E3, SRD5A1, STARD3, TAX1BP3, TMEM266, TNFRSF9, TP63, TUBAL3, VMP1
MELightgreen	34	ACKR4, C1R, C1S, CMPK2, EPSTI1, FKBP6, GBP1, GBP4L, GIMAP8L1, GVINP1, HELZ2, IFI6, IFIT5, IFITM3, IRF1, IRF7, LOC100858381, LOC107053353, LOC107055361, MOV10, MX1, NMI, OASL, PARP14, RNF213, RSAD2, SAMD9L, SERPING1, TAP1, TAP2, TAPBP, TGM2, USP18, ZNFX1
MELightyellow	32	ANKRD2, ATP2A2, B3GALT1, CA3B, CLMN, CSRP3, EN1, FNDC5, HOGA1, INCENPL, KCNF1, LDHB, LOC112531372, LRRC55, MYH7B, MYL10, MYL3, MYLK3, MYO7L2, MYOM3, MYOZ2, PLN, PTN, RTN4RL2, SCN5A, SLC12A5, SLC16A7, SYNJ2, TECRL, TNNI1, TNNT1, TPM3
MEMagenta	266	ABCB11, ABRA, ACSBG1, ADAMTS8, AFG1L, AKT3, AMD1, ANKIB1, ANKRD1, ANXA2, ANXA7, APP, ARHGAP10, ARHGAP12, ARHGAP17, ARID5B, ARSJ, ASAP2, ASB4, ASB5, ATF3, ATXN1, B3GNT5, BAALC, BAG2, BAG3, BBS5, BCAR3, BRAF, BTBD1, BVES, C1H21ORF91, C2H6orf52, C5H11ORF96, CARS, CASD1, CCDC71L, CCSAP, CCT5, CD151, CD200R1L, CD276, CD81, CD99, CDKN1AL, CHFR, CHKA, CHSY3, CKAP2, CLCNKB, CLIC4, CNN1, CNP, CPED1, CREB5…
MEMidnightblue	91	ACP5, ADGRG6, AKR1B10L2, ALDOC, ANGPT1, ARL4C, ASS1, ATP6V1C2, C3AR1, C5AR1, CCL17, CCL26, CD14, CD300L-S1, CD86, CEBPA, COL8A1, CSF1R, CSF3R, CSTA, CTSS, DCLK1, DCSTAMP, DDEFL1, DMBT1, DNASE2B, DPP4, EFR3B, FAP, FCER2, FES, GBE, GCG, GSL, GSTA3, HGF, HRH3L, IL1RAP, KCTD12, LGALS3, LOC101747455, LOC101748913, LOC107049370, LOC107050060, LOC112531105, LOC112531133, LOC417973, LOC426820, LRG1, LRRC…
MEPink	303	A2ML1, ABCA8, ABHD12, ABI3BP, ABR, ACKR3, ADAM19, ADAMTS12, ADAMTS13, ADAMTS15, ADAMTS19, ADAMTS2, ADAMTSL1, ADAMTSL3, ADGRB1, ADGRD1, ADM, AEBP1, AGTR1, AGTR2, AKAP12, AKR1D1, ALDH1A2, ALPL, ANGPTL2, ANTXR1, ANTXRL, ARHGAP6, ASAP3, ASPN, ATL1, ATP8B4, BICC1, BMPER, BNC2, BOC, C1H2ORF40, C1QTNF1, C1QTNF2, C3orf70, C4H20ORF194, CA8, CAB39L, CACFD1, CACNA1G, CAPN5, CCDC80, CCLI5, CDH20, CDH23, CDK6…
MEPurple	210	AATF, ADCK1, ALPK2, ANKHD1, ANKRD17, APBB2, ARPC5L, ATAD3A, BCL2L10, BMS1, BRD4L, C22H2ORF42, C5H14ORF169, C6H10ORF71, CASC3, CCDC137, CCNK, CEBPZ, CHCHD4, CHERP, CLCN7, CNNM4, COG3, CSTF2, DALRD3, DCAF1, DDX18, DDX20, DDX21, DDX24, DDX27, DDX52, DDX54, DHX37, DIEXF, DKC1, E2F4, EIF4A3, ELAC2, EMG1, ESF1, ETV3, EXOSC10, EXOSC2, FAM118B, FAM208B, FAN1, FCF1, FIP1L1, FTSJ3, GEMIN4, GEMIN5, GMPS, GN…
MERed	479	AAGAB, AATK, ABCA7, ABCC9, ABI1, ACACA, ACAT2, ACBD3, ACOT8, ACTG1, ACTR1A, ADCY3, ADD3, ADGRD2, ADRM1, AIDA, AIFM2, AK4, AK6, AKR1A1, ALMS1, AMOT, ANAPC16, ANKRD49, ANKS1A, ANKZF1, APOA5, ARF4, ARFGAP1, ARFRP1, ARL1, ARMC9, ARVCF, ASB8, ASCC2, ATG13, ATG16L1, ATP13A1, ATP6V0B, ATP6V0E2, ATP6V1AL, ATP6V1B2, ATP6V1E1, BCAR1, BCAS3, BICD2, BID, BIN1, BRCC3, BRPF3, BSDC1, BTRC, C24H11orf57, C3H1ORF1…
MESalmon	163	ADSL, ALS2, ALYREF, ATG2B, BTC, C1QBP, C26H6ORF125, C8orf59, CCDC167, CHCHD1, CHCHD3, CHMP3, CKAP5, CWC15, DCTN6, DOCK1, EEF1A2, EEF1B2, EEF1D, EEF1G, EIF2S3, EIF3D, EIF3F, EIF3H, EIF3I, ENY2, ERH, FAM192A, FAM207A, FAM32A, FAU, FUT8, GEMIN2, GNG5, GPD1L, GTF2IRD1, GTF3C6, HDAC8, HERC1, HIKESHI, HRAS, IER3IP1, ILF2, LOC107049046, LOC107049457, LOC112531805, LSM12, MRPL18, MRPL20, MRPL21, MRPL30, …
METan	163	ABCB9, ACOD1, ADAMTS1, ADAMTS4, ADAMTS9, ADORA2B, ADRA2A, ALDH1A3, ANGPTL4, APOLD1, ARHGAP8, ATP1A1, ATP1B1, AXDND1, BACH1, BEST3, BTBD10, BTG2, CCAH221, CCL4, CCLI7, CCNL1, CCNL2, CD44, CD47, CD55, CH25H, CLK1, CR1L, CREM, CSF1, CSRNP1, DMP1, DOC2B, DUSP4, DUSP5, EDA2R, EDNRB, EGR1, EGR3, EMP1, EPHA2, ERRFI1, ETS2, EVA1C, F13A1, F3, FLNB, FOSL2, FOXP4L, GFPT2, GGT5, GJC2, GPR146, HAS2, HBEGF, HE…
METurquoise	1485	AAMP, AAREL, AARSD1, ABCB6, ABCB7, ABCC10, ABCF2, ABHD11, ABHD14A, ABHD17B, ABHD17C, ABLIM2, ACER2, ACHRB, ACOT2L, ACP6, ACSF3, ACVR1, ADAM10, ADAMTSL5, ADCK2, ADGRA2, ADGRA3L, ADGRL2, ADNP, ADPRH, AEBP2, AFF4, AFTPH, AGPAT3, AGRN, AHCTF1, AHCYL1, AHR, AIP, AK2, AKAP17A, AKAP8L, AKIRIN2, AKT1, ALAD, ALAS1, ALDH1L2, ALDH4A1, ALG2, ALG3, ALG9, AMBRA1, ANAPC10, ANAPC13, ANAPC2, ANGEL2, ANGPT2, ANGPT…
MEYellow	783	ABCA1, ABCC1, ABCC4, ABCC5, ABCD2, ABCE1, ABHD5, ACACB, ACP2, ACSL4, ACSM4L, ACTL6A, ADIPOR2, AFF1, AGPAT2, AHI1, AKAP7, AKAP9, AKTIP, ALDH3A2, ALK, ALKBH5, ALPK1, AMH, AMOTL1, AMPD1, AMPD3, ANAPC5, ANK1, ANK2, ANKRA2, ANKRD13C, ANKRD24, ANKRD29, ANO1, ANO5, ANTXR2, ANXA11, AOX1, AP3M1, AP3M2, AP3S1, APIP, APLP2, ARFGAP3, ARFGEF3, ARHGEF4, ARL5B, ARL6IP1, ARL8B, ARPP21, ASB10, ASB12, ASB7, ASXL1,…
