# Supplementary material for: Large-scale transcriptome sequencing in broiler chickens to identify candidate genes for breast muscle weight and intramuscular fat content
Source: Genet Sel Evol. 2021 Aug 16;53:66. doi: 10.1186/s12711-021-00656-9 (PMC8369645; doi:10.1186/s12711-021-00656-9)
Supplement: Supplementary file 11 — Additional file 11: Table S8. GO terms enriched in the WGCNA modules correlated with IMF contents. [file 12711_2021_656_MOESM11_ESM.xlsx]

## Sheet: Sheet1
Table S8 GO terms enriched in the WGCNA modules correlated with IMF contents
Module	ONTOLOGY	ID	Description	GeneRatio	BgRatio	pvalue	p.adjust	qvalue	geneID	Count
MEGreen	BP	GO:0030098	lymphocyte differentiation	64/496	353/18670	5.57552e-35	2.36736e-31	1.85577e-31	NCAPH2/MFNG/LAG3/CD4/PTPN6/IL18R1/GPR183/FLT3/EOMES/TGFBR2/CMTM7/CCR2/CD83/IRF4/IKZF1/TOX/MERTK/THEMIS/PRDM1/PTK2B/RUNX2/SASH3/BTK/DOCK11/CD40LG/KIT/RHOH/PTPRJ/SPI1/MDK/BATF/BCL11B/HHEX/BLNK/ITGA4/PTPRC/INPP5D/DOCK10/PLCG2/FANCA/FANCD2/DOCK2/ITK/CD74/LFNG/CARD11/FUT7/PREX1/TNFRSF18/PIK3CD/RUNX3/LCK/CD3E/CD3D/PTPN22/CD79B/IKZF3/CCR7/ZAP70/JAK3/IL7R/PTGER4/SYK/NCKAP1L	64
MEGreen	BP	GO:0042110	T cell activation	63/496	464/18670	4.95616e-27	2.10439e-23	8.24809e-24	NCAPH2/GRAP2/RAC2/MYH9/LAG3/CD4/PTPN6/ICOSLG/IL18R1/TNFSF13B/GPR183/TNFSF11/LCP1/APBB1IP/EOMES/TGFBR2/CCR2/CD83/IRF4/LYN/THEMIS/PRDM1/RUNX2/SASH3/CD40LG/KIT/RHOH/CD5/MDK/BATF/BCL11B/CASP8/PTPRC/PDCD1/FANCA/FANCD2/DOCK2/ITK/CD74/LFNG/CARD11/NLRC3/P2RX7/HLA-DPB1/FUT7/CCL5/PREX1/TNFRSF18/PIK3CD/RUNX3/LCK/CD3E/CD3D/PTPN22/CCR7/ZAP70/JAK3/IL7R/PTGER4/DOCK8/CD274/SYK/NCKAP1L	63
MEGreen	BP	GO:0030217	T cell differentiation	43/496	240/18670	1.64145e-23	6.96958e-20	1.82114e-20	NCAPH2/LAG3/CD4/IL18R1/GPR183/EOMES/TGFBR2/CCR2/CD83/IRF4/THEMIS/PRDM1/RUNX2/SASH3/KIT/RHOH/MDK/BATF/BCL11B/PTPRC/FANCA/FANCD2/DOCK2/ITK/CD74/LFNG/CARD11/FUT7/PREX1/TNFRSF18/PIK3CD/RUNX3/LCK/CD3E/CD3D/PTPN22/CCR7/ZAP70/JAK3/IL7R/PTGER4/SYK/NCKAP1L	43
MEGreen	BP	GO:0042113	B cell activation	44/496	310/18670	7.1398e-20	3.03156e-16	5.94107e-17	MFNG/PTPN6/SAMSN1/ICOSLG/TNFSF13B/GPR183/FLT3/CMTM7/LYN/PTK2B/SASH3/BTK/DOCK11/CD40LG/BANK1/KIT/SWAP70/PTPRJ/BATF/HHEX/BLNK/CASP8/ITGA4/VAV3/PTPRC/INPP5D/DOCK10/PLCG2/PRKCD/CD74/LFNG/CARD11/TNFRSF13B/PRKCB/PIK3CD/CXCR5/CD79B/IKZF3/ZAP70/JAK3/IL7R/CD180/SYK/NCKAP1L	44
MEGreen	BP	GO:0002429	immune response-activating cell surface receptor signaling pathway	53/496	473/18670	5.51794e-19	2.34292e-15	3.67321e-16	GRAP2/CD4/PTPN6/TRAT1/CD247/UBASH3A/ICOSLG/MYO1G/RFTN1/ELMO1/CD226/LYN/ACTR2/THEMIS/BLK/BTK/TXK/PTPRJ/LPXN/WIPF1/ACTR3/VAV3/PTPRC/ARPC5/INPP5D/KLHL6/PLCG2/PRKCD/LCP2/CYFIP2/ITK/CARD11/ACTB/ARPC1B/PRKCB/HLA-DPB1/VAV2/CARD9/LIMK1/PLCG1/PIK3CD/LCK/HLA-DRA/CD3E/CD3D/PTPN22/CD79B/CCR7/BTN1A1/ZAP70/SYK/PAX5/NCKAP1L	53
MEGreen	BP	GO:1903039	positive regulation of leukocyte cell-cell adhesion	35/496	218/18670	9.33447e-18	3.96341e-14	5.17817e-15	GRAP2/CD4/PTPN6/ICOSLG/TNFSF13B/TNFSF11/TGFBR2/CCR2/CD83/LYN/SASH3/CD40LG/CD5/MDK/ITGB2/ITGA4/PTPRC/PDCD1/CD74/CARD11/HLA-DPB1/CCL5/PTAFR/RUNX3/LCK/ETS1/CD3E/CCR7/ZAP70/JAK3/IL7R/DOCK8/CD274/SYK/NCKAP1L	35
MEGreen	BP	GO:0045785	positive regulation of cell adhesion	46/496	403/18670	6.52213e-17	2.7693e-13	3.1012e-14	GRAP2/CD4/PTPN6/ICOSLG/TNFSF13B/TNFSF11/APBB1IP/TGFBR2/CCR2/CD83/NEDD9/LYN/DISC1/PTK2B/SASH3/CD40LG/CD5/PTPRJ/MDK/ITGB2/ITGA4/VAV3/PTPRC/PDCD1/CD74/CARD11/HLA-DPB1/UNC13D/CCL5/PREX1/TNFRSF18/PLEKHA2/PTAFR/RUNX3/LCK/ETS1/APOA1/CD3E/CCR7/ZAP70/JAK3/IL7R/DOCK8/CD274/SYK/NCKAP1L	46
MEGreen	BP	GO:0050851	antigen receptor-mediated signaling pathway	40/496	316/18670	2.15926e-16	9.16823e-13	8.98367e-14	GRAP2/CD4/PTPN6/TRAT1/CD247/UBASH3A/ICOSLG/RFTN1/CD226/LYN/THEMIS/BLK/BTK/TXK/PTPRJ/LPXN/VAV3/PTPRC/INPP5D/KLHL6/PLCG2/LCP2/ITK/CARD11/PRKCB/HLA-DPB1/PLCG1/PIK3CD/LCK/HLA-DRA/CD3E/CD3D/PTPN22/CD79B/CCR7/BTN1A1/ZAP70/SYK/PAX5/NCKAP1L	40
MEGreen	BP	GO:0007159	leukocyte cell-cell adhesion	41/496	337/18670	3.68034e-16	1.56267e-12	1.36108e-13	GRAP2/RAC2/LAG3/CD4/PTPN6/ICOSLG/TNFSF13B/TNFSF11/TGFBR2/CCR2/CX3CR1/CD83/LYN/SASH3/CD40LG/CD5/MDK/ITGB2/ITGA4/PTPRC/PDCD1/STK10/CD74/CARD11/HLA-DPB1/CCL5/PTAFR/RUNX3/LCK/ETS1/CD3E/PTPN22/CCR7/ZAP70/JAK3/IL7R/DOCK8/CD274/SEMA4D/SYK/NCKAP1L	41
MEGreen	BP	GO:0051249	regulation of lymphocyte activation	49/496	485/18670	8.56884e-16	3.63833e-12	2.74913e-13	GRAP2/RAC2/LAG3/CD4/PTPN6/SAMSN1/ICOSLG/TNFSF13B/GPR183/TNFSF11/TGFBR2/CCR2/CD83/IRF4/LYN/TOX/MERTK/PRDM1/SASH3/BTK/CD40LG/BANK1/CD5/MDK/VAV3/PTPRC/INPP5D/PDCD1/FANCA/FANCD2/CD74/CARD11/TNFRSF13B/HLA-DPB1/CCL5/TNFRSF18/RUNX3/LCK/CD3E/PTPN22/IKZF3/CCR7/ZAP70/JAK3/IL7R/DOCK8/CD274/SYK/NCKAP1L	49
MEGreen	BP	GO:0070661	leukocyte proliferation	38/496	298/18670	9.79684e-16	4.15974e-12	2.74913e-13	RAC2/CD4/PTPN6/ICOSLG/TNFSF13B/GPR183/TNFSF11/FLT3/TGFBR2/CCR2/LYN/SASH3/BTK/CD40LG/KIT/HHEX/VAV3/PTPRC/INPP5D/PRKCD/DOCK2/CD74/CARD11/TNFRSF13B/P2RX7/HLA-DPB1/CCL5/CD3E/PTPN22/IKZF3/ZAP70/JAK3/IL7R/CD180/DOCK8/CD274/SYK/NCKAP1L	38
MEGreen	BP	GO:0050863	regulation of T cell activation	39/496	314/18670	9.91146e-16	4.20841e-12	2.74913e-13	GRAP2/RAC2/LAG3/CD4/PTPN6/ICOSLG/TNFSF13B/TNFSF11/TGFBR2/CCR2/CD83/IRF4/LYN/PRDM1/SASH3/CD40LG/CD5/MDK/PTPRC/PDCD1/FANCA/FANCD2/CD74/CARD11/HLA-DPB1/CCL5/TNFRSF18/RUNX3/LCK/CD3E/PTPN22/CCR7/ZAP70/JAK3/IL7R/DOCK8/CD274/SYK/NCKAP1L	39
MEGreen	BP	GO:0022409	positive regulation of cell-cell adhesion	35/496	255/18670	1.41363e-15	6.00228e-12	3.61936e-13	GRAP2/CD4/PTPN6/ICOSLG/TNFSF13B/TNFSF11/TGFBR2/CCR2/CD83/LYN/SASH3/CD40LG/CD5/MDK/ITGB2/ITGA4/PTPRC/PDCD1/CD74/CARD11/HLA-DPB1/CCL5/PTAFR/RUNX3/LCK/ETS1/CD3E/CCR7/ZAP70/JAK3/IL7R/DOCK8/CD274/SYK/NCKAP1L	35
MEGreen	BP	GO:0050870	positive regulation of T cell activation	31/496	202/18670	2.66253e-15	1.13051e-11	6.33002e-13	GRAP2/CD4/PTPN6/ICOSLG/TNFSF13B/TNFSF11/TGFBR2/CCR2/CD83/LYN/SASH3/CD40LG/CD5/MDK/PTPRC/PDCD1/CD74/CARD11/HLA-DPB1/CCL5/RUNX3/LCK/CD3E/CCR7/ZAP70/JAK3/IL7R/DOCK8/CD274/SYK/NCKAP1L	31
MEGreen	BP	GO:0030183	B cell differentiation	25/496	131/18670	7.82718e-15	3.32342e-11	1.73681e-12	MFNG/PTPN6/GPR183/FLT3/CMTM7/PTK2B/BTK/DOCK11/CD40LG/KIT/PTPRJ/HHEX/BLNK/ITGA4/PTPRC/INPP5D/DOCK10/PLCG2/LFNG/CARD11/CD79B/IKZF3/JAK3/SYK/NCKAP1L	25
MEGreen	BP	GO:0006909	phagocytosis	41/496	369/18670	8.73629e-15	3.70943e-11	1.81738e-12	SH3BP1/NCF4/MYH9/CD247/P2RY6/MYO1G/ELMO1/LYN/MERTK/ACTR2/IL2RG/PTPRJ/PLD4/ITGB2/WIPF1/MARCO/ACTR3/VAV3/PTPRC/ARPC5/ELMO3/PLCG2/IRF8/PRKCD/DOCK2/CYFIP2/ACTB/ARPC1B/P2RX7/CORO1C/C4B/C4A/VAV2/UNC13D/LIMK1/PLCG1/ARHGAP25/APOA1/SYK/CDC42SE2/NCKAP1L	41
MEGreen	BP	GO:0046651	lymphocyte proliferation	35/496	272/18670	1.04675e-14	4.44449e-11	1.96253e-12	RAC2/CD4/PTPN6/ICOSLG/TNFSF13B/GPR183/FLT3/TGFBR2/CCR2/LYN/SASH3/BTK/CD40LG/VAV3/PTPRC/INPP5D/PRKCD/DOCK2/CD74/CARD11/TNFRSF13B/P2RX7/HLA-DPB1/CCL5/CD3E/PTPN22/IKZF3/ZAP70/JAK3/IL7R/CD180/DOCK8/CD274/SYK/NCKAP1L	35
MEGreen	BP	GO:1903037	regulation of leukocyte cell-cell adhesion	37/496	304/18670	1.06133e-14	4.50641e-11	1.96253e-12	GRAP2/LAG3/CD4/PTPN6/ICOSLG/TNFSF13B/TNFSF11/TGFBR2/CCR2/CD83/LYN/SASH3/CD40LG/CD5/MDK/ITGB2/ITGA4/PTPRC/PDCD1/CD74/CARD11/HLA-DPB1/CCL5/PTAFR/RUNX3/LCK/ETS1/CD3E/PTPN22/CCR7/ZAP70/JAK3/IL7R/DOCK8/CD274/SYK/NCKAP1L	37
MEGreen	BP	GO:0032943	mononuclear cell proliferation	35/496	274/18670	1.31064e-14	5.56498e-11	2.29598e-12	RAC2/CD4/PTPN6/ICOSLG/TNFSF13B/GPR183/FLT3/TGFBR2/CCR2/LYN/SASH3/BTK/CD40LG/VAV3/PTPRC/INPP5D/PRKCD/DOCK2/CD74/CARD11/TNFRSF13B/P2RX7/HLA-DPB1/CCL5/CD3E/PTPN22/IKZF3/ZAP70/JAK3/IL7R/CD180/DOCK8/CD274/SYK/NCKAP1L	35
MEGreen	BP	GO:0050852	T cell receptor signaling pathway	30/496	202/18670	1.86581e-14	7.92224e-11	3.10511e-12	GRAP2/CD4/PTPN6/TRAT1/CD247/UBASH3A/ICOSLG/RFTN1/CD226/THEMIS/BTK/TXK/PTPRJ/PTPRC/INPP5D/PLCG2/LCP2/ITK/CARD11/HLA-DPB1/PLCG1/PIK3CD/LCK/HLA-DRA/CD3E/CD3D/PTPN22/CCR7/BTN1A1/ZAP70	30
MEGreen	BP	GO:0050900	leukocyte migration	47/496	499/18670	4.84017e-14	2.05514e-10	7.67149e-12	RAC2/MYH9/IL17RA/PTPN6/CD200R1/CD200/GPR183/TNFSF11/MYO1G/CCR2/CX3CR1/LYN/CYP7B1/MERTK/PTK2B/KIT/SWAP70/MDK/ITGB2/ITGA4/CXCR4/VAV3/INPP5D/IL16/SMPD3/STK10/CD74/P2RX4/FUT7/CCL4/CCL5/PLCG1/PREX1/TNFRSF18/PIK3CD/DOK2/PTAFR/LCK/CXCR5/CD244/CCR7/ZAP70/PTGER4/DOCK8/SYK/B4GALT1/NCKAP1L	47
MEGreen	BP	GO:0019722	calcium-mediated signaling	30/496	218/18670	1.47573e-13	6.26596e-10	2.23266e-11	CD4/TRAT1/TNFSF11/P2RY6/SRI/CCR2/CCR8/CX3CR1/CCR4/SLC8A1/PTK2B/CLIC2/BTK/PTPRJ/CXCR4/PTPRC/MYO5A/PLCG2/P2RX7/P2RX4/CAMKK2/CCL4/PLCG1/CD3E/CXCR5/CCR7/ZAP70/PTBP1/SYK/MCTP1	30
MEGreen	BP	GO:0007059	chromosome segregation	36/496	321/18670	3.02427e-13	1.28411e-09	4.37654e-11	NCAPH2/DDX11/SKA3/NDC80/CCNE2/BUB1/ACTR2/BIRC5/CENPF/NEK2/CENPW/KIF4A/MAD2L1/NCAPG/TACC3/BUB1B/KIF18A/INCENP/NUSAP1/DLGAP5/ACTR3/NUF2/CDC20/ECT2/SMC4/KIF23/CHTF8/FANCD2/PLK1/EME1/SPAG5/NCAPH/KIF18B/TOP2A/BRCA1/SMC2	36
MEGreen	BP	GO:0002696	positive regulation of leukocyte activation	39/496	380/18670	5.23419e-13	2.22244e-09	7.25899e-11	GRAP2/CD4/PTPN6/ICOSLG/TNFSF13B/GPR183/TNFSF11/TGFBR2/CCR2/CD83/CD226/LYN/TOX/SASH3/BTK/CD40LG/CD5/MDK/ITGB2/VAV3/PTPRC/INPP5D/PDCD1/CD74/CARD11/HLA-DPB1/CCL5/PTAFR/RUNX3/LCK/CD3E/CCR7/ZAP70/JAK3/IL7R/DOCK8/CD274/SYK/NCKAP1L	39
MEGreen	BP	GO:0098813	nuclear chromosome segregation	32/496	262/18670	6.40191e-13	2.71825e-09	8.5233e-11	NCAPH2/DDX11/NDC80/CCNE2/BUB1/ACTR2/CENPF/NEK2/KIF4A/MAD2L1/NCAPG/TACC3/BUB1B/KIF18A/INCENP/NUSAP1/DLGAP5/ACTR3/NUF2/CDC20/ECT2/SMC4/KIF23/CHTF8/FANCD2/PLK1/EME1/SPAG5/NCAPH/KIF18B/TOP2A/SMC2	32
MEGreen	BP	GO:0022407	regulation of cell-cell adhesion	40/496	403/18670	7.68814e-13	3.26438e-09	9.84206e-11	GRAP2/LAG3/CD4/PTPN6/ICOSLG/TNFSF13B/TNFSF11/TGFBR2/CCR2/CD83/LYN/SASH3/CD40LG/CD5/SWAP70/MDK/ITGB2/ITGA4/PTPRC/PDCD1/PRKCD/CD74/CARD11/HLA-DPB1/CCL5/PTAFR/RUNX3/LCK/ETS1/APOA1/CD3E/PTPN22/CCR7/ZAP70/JAK3/IL7R/DOCK8/CD274/SYK/NCKAP1L	40
MEGreen	BP	GO:0051251	positive regulation of lymphocyte activation	36/496	334/18670	9.96828e-13	4.23253e-09	1.22884e-10	GRAP2/CD4/PTPN6/ICOSLG/TNFSF13B/GPR183/TNFSF11/TGFBR2/CCR2/CD83/LYN/TOX/SASH3/BTK/CD40LG/CD5/MDK/VAV3/PTPRC/INPP5D/PDCD1/CD74/CARD11/HLA-DPB1/CCL5/RUNX3/LCK/CD3E/CCR7/ZAP70/JAK3/IL7R/DOCK8/CD274/SYK/NCKAP1L	36
MEGreen	BP	GO:0070663	regulation of leukocyte proliferation	29/496	222/18670	1.44802e-12	6.14831e-09	1.7213e-10	RAC2/CD4/PTPN6/ICOSLG/TNFSF13B/GPR183/TGFBR2/CCR2/LYN/SASH3/BTK/CD40LG/HHEX/VAV3/PTPRC/INPP5D/CD74/CARD11/TNFRSF13B/HLA-DPB1/CCL5/CD3E/PTPN22/IKZF3/ZAP70/JAK3/CD274/SYK/NCKAP1L	29
MEGreen	BP	GO:0050867	positive regulation of cell activation	39/496	394/18670	1.64058e-12	6.96591e-09	1.85847e-10	GRAP2/CD4/PTPN6/ICOSLG/TNFSF13B/GPR183/TNFSF11/TGFBR2/CCR2/CD83/CD226/LYN/TOX/SASH3/BTK/CD40LG/CD5/MDK/ITGB2/VAV3/PTPRC/INPP5D/PDCD1/CD74/CARD11/HLA-DPB1/CCL5/PTAFR/RUNX3/LCK/CD3E/CCR7/ZAP70/JAK3/IL7R/DOCK8/CD274/SYK/NCKAP1L	39
MEGreen	BP	GO:0050670	regulation of lymphocyte proliferation	28/496	208/18670	1.68507e-12	7.1548e-09	1.85847e-10	RAC2/CD4/PTPN6/ICOSLG/TNFSF13B/GPR183/TGFBR2/CCR2/LYN/SASH3/BTK/CD40LG/VAV3/PTPRC/INPP5D/CD74/CARD11/TNFRSF13B/HLA-DPB1/CCL5/CD3E/PTPN22/IKZF3/ZAP70/JAK3/CD274/SYK/NCKAP1L	28
MEGreen	BP	GO:0000070	mitotic sister chromatid segregation	24/496	151/18670	1.7847e-12	7.57782e-09	1.85847e-10	NCAPH2/NDC80/BUB1/CENPF/NEK2/KIF4A/MAD2L1/NCAPG/TACC3/BUB1B/KIF18A/INCENP/NUSAP1/DLGAP5/NUF2/CDC20/SMC4/KIF23/CHTF8/PLK1/SPAG5/NCAPH/KIF18B/SMC2	24
MEGreen	BP	GO:1902105	regulation of leukocyte differentiation	32/496	272/18670	1.79045e-12	7.60223e-09	1.85847e-10	HCLS1/LAG3/CD4/PTPN6/TNFSF11/TGFBR2/CCR2/CD83/IRF4/LYN/TOX/PRDM1/SASH3/BTK/MDK/CASP8/PTPRC/INPP5D/FANCA/FANCD2/CD74/CARD11/TNFRSF18/C1QC/RASSF2/RUNX3/IKZF3/ZAP70/JAK3/IL7R/SYK/NCKAP1L	32
MEGreen	BP	GO:0046631	alpha-beta T cell activation	23/496	138/18670	1.87333e-12	7.95417e-09	1.85847e-10	IL18R1/GPR183/EOMES/TGFBR2/CCR2/CD83/IRF4/PRDM1/SASH3/BATF/BCL11B/PTPRC/DOCK2/ITK/FUT7/RUNX3/CD3E/ZAP70/JAK3/PTGER4/CD274/SYK/NCKAP1L	23
MEGreen	BP	GO:0032944	regulation of mononuclear cell proliferation	28/496	209/18670	1.89844e-12	8.06076e-09	1.85847e-10	RAC2/CD4/PTPN6/ICOSLG/TNFSF13B/GPR183/TGFBR2/CCR2/LYN/SASH3/BTK/CD40LG/VAV3/PTPRC/INPP5D/CD74/CARD11/TNFRSF13B/HLA-DPB1/CCL5/CD3E/PTPN22/IKZF3/ZAP70/JAK3/CD274/SYK/NCKAP1L	28
MEGreen	BP	GO:0045619	regulation of lymphocyte differentiation	25/496	169/18670	3.19619e-12	1.3571e-08	3.03951e-10	LAG3/PTPN6/TGFBR2/CCR2/CD83/IRF4/TOX/PRDM1/SASH3/BTK/MDK/PTPRC/INPP5D/FANCA/FANCD2/CD74/CARD11/TNFRSF18/RUNX3/IKZF3/ZAP70/JAK3/IL7R/SYK/NCKAP1L	25
MEGreen	BP	GO:0048872	homeostasis of number of cells	30/496	246/18670	3.56599e-12	1.51412e-08	3.29697e-10	HCLS1/TNFSF13B/GPR183/FLT3/CCR2/CCR4/IKZF1/LYN/MERTK/GPR174/SASH3/DOCK11/HMGB2/KIT/SPI1/INPP5D/DOCK10/CCNB2/CD74/CARD11/TNFRSF13B/P2RX7/PIK3CD/RASSF2/ETS1/CCR7/JAK3/IL7R/GCNT4/NCKAP1L	30
MEGreen	BP	GO:0000819	sister chromatid segregation	26/496	189/18670	6.43661e-12	2.73298e-08	5.7902e-10	NCAPH2/DDX11/NDC80/BUB1/CENPF/NEK2/KIF4A/MAD2L1/NCAPG/TACC3/BUB1B/KIF18A/INCENP/NUSAP1/DLGAP5/NUF2/CDC20/SMC4/KIF23/CHTF8/PLK1/SPAG5/NCAPH/KIF18B/TOP2A/SMC2	26
MEGreen	BP	GO:0045058	T cell selection	14/496	47/18670	1.1131e-11	4.72624e-08	9.74967e-10	CD4/IRF4/THEMIS/BATF/BCL11B/PTPRC/DOCK2/CD74/CARD11/CD3E/CD3D/CCR7/ZAP70/SYK	14
MEGreen	BP	GO:0038093	Fc receptor signaling pathway	29/496	241/18670	1.14883e-11	4.87792e-08	9.80456e-10	GRAP2/CD200R1/CD247/MYO1G/ELMO1/LYN/ACTR2/BTK/KIT/PTPRJ/WIPF1/ACTR3/VAV3/PTPRC/ARPC5/PLCG2/PRKCD/LCP2/CYFIP2/ITK/CARD11/ACTB/ARPC1B/VAV2/LIMK1/PLCG1/MAP3K1/SYK/NCKAP1L	29
MEGreen	BP	GO:0055074	calcium ion homeostasis	41/496	471/18670	2.67639e-11	1.1364e-07	2.22704e-09	ITPR2/CD4/PTPN6/P2RY8/TNFSF11/P2RY6/SRI/CCR2/CCR8/CX3CR1/CCR4/LYN/SLC8A1/DISC1/PTK2B/CYSLTR1/P2RY10/GPR174/CLIC2/PLCB2/SWAP70/GPR65/SLC24A4/CXCR4/PTPRC/BOK/GPR35/MYO5A/PLCG2/PRKCB/P2RX7/P2RX4/CCL5/ATP2A3/PLCG1/NTSR1/LCK/CXCR5/CCR7/PTGER4/HEXB	41
MEGreen	BP	GO:0007204	positive regulation of cytosolic calcium ion concentration	33/496	319/18670	2.75993e-11	1.17187e-07	2.24054e-09	ITPR2/CD4/PTPN6/P2RY8/P2RY6/SRI/CCR2/CCR8/CX3CR1/CCR4/LYN/SLC8A1/PTK2B/CYSLTR1/P2RY10/GPR174/CLIC2/PLCB2/SWAP70/GPR65/CXCR4/PTPRC/GPR35/MYO5A/PLCG2/P2RX7/P2RX4/PLCG1/NTSR1/LCK/CXCR5/CCR7/PTGER4	33
MEGreen	BP	GO:0002431	Fc receptor mediated stimulatory signaling pathway	22/496	145/18670	3.90144e-11	1.65655e-07	3.09182e-09	CD247/MYO1G/ELMO1/CD226/LYN/ACTR2/PTPRJ/WIPF1/ACTR3/VAV3/PTPRC/ARPC5/PLCG2/PRKCD/CYFIP2/ACTB/ARPC1B/VAV2/LIMK1/PLCG1/SYK/NCKAP1L	22
MEGreen	BP	GO:0006874	cellular calcium ion homeostasis	40/496	458/18670	4.27415e-11	1.8148e-07	3.30841e-09	ITPR2/CD4/PTPN6/P2RY8/P2RY6/SRI/CCR2/CCR8/CX3CR1/CCR4/LYN/SLC8A1/DISC1/PTK2B/CYSLTR1/P2RY10/GPR174/CLIC2/PLCB2/SWAP70/GPR65/SLC24A4/CXCR4/PTPRC/BOK/GPR35/MYO5A/PLCG2/PRKCB/P2RX7/P2RX4/CCL5/ATP2A3/PLCG1/NTSR1/LCK/CXCR5/CCR7/PTGER4/HEXB	40
MEGreen	BP	GO:0018108	peptidyl-tyrosine phosphorylation	35/496	363/18670	4.94336e-11	2.09895e-07	3.73945e-09	HCLS1/CNTN1/CD4/PTPN6/SAMSN1/FLT3/NEDD9/LYN/SLA/MERTK/PTK2B/BLK/BTK/BANK1/KIT/TXK/PTPRJ/ITGB2/PTPRC/LRP8/PRKCD/ITK/CD74/CAMKK2/CCL5/NCF1/TNFRSF18/LCK/CBL/CD3E/MATK/ZAP70/JAK3/SEMA4D/SYK	35
MEGreen	BP	GO:0018212	peptidyl-tyrosine modification	35/496	366/18670	6.21365e-11	2.63832e-07	4.59592e-09	HCLS1/CNTN1/CD4/PTPN6/SAMSN1/FLT3/NEDD9/LYN/SLA/MERTK/PTK2B/BLK/BTK/BANK1/KIT/TXK/PTPRJ/ITGB2/PTPRC/LRP8/PRKCD/ITK/CD74/CAMKK2/CCL5/NCF1/TNFRSF18/LCK/CBL/CD3E/MATK/ZAP70/JAK3/SEMA4D/SYK	35
MEGreen	BP	GO:0000280	nuclear division	37/496	407/18670	7.52937e-11	3.19697e-07	5.44803e-09	NCAPH2/ANLN/NDC80/MYBL1/CCNE2/BUB1/ACTR2/BIRC5/CENPF/NEK2/KIF4A/MAD2L1/NCAPG/TACC3/BUB1B/KIF18A/INCENP/NUSAP1/DLGAP5/ACTR3/NUF2/CDC20/SMC4/KIF23/SMPD3/FANCA/CHTF8/FANCD2/PLK1/EME1/SPAG5/MYBL2/UBE2C/NCAPH/KIF18B/TOP2A/SMC2	37
MEGreen	BP	GO:0140014	mitotic nuclear division	29/496	264/18670	1.07494e-10	4.56419e-07	7.61244e-09	NCAPH2/ANLN/NDC80/BUB1/BIRC5/CENPF/NEK2/KIF4A/MAD2L1/NCAPG/TACC3/BUB1B/KIF18A/INCENP/NUSAP1/DLGAP5/NUF2/CDC20/SMC4/KIF23/SMPD3/CHTF8/PLK1/SPAG5/MYBL2/UBE2C/NCAPH/KIF18B/SMC2	29
MEGreen	BP	GO:0002433	immune response-regulating cell surface receptor signaling pathway involved in phagocytosis	21/496	139/18670	1.18172e-10	5.01759e-07	7.86654e-09	CD247/MYO1G/ELMO1/LYN/ACTR2/PTPRJ/WIPF1/ACTR3/VAV3/PTPRC/ARPC5/PLCG2/PRKCD/CYFIP2/ACTB/ARPC1B/VAV2/LIMK1/PLCG1/SYK/NCKAP1L	21
MEGreen	BP	GO:0038096	Fc-gamma receptor signaling pathway involved in phagocytosis	21/496	139/18670	1.18172e-10	5.01759e-07	7.86654e-09	CD247/MYO1G/ELMO1/LYN/ACTR2/PTPRJ/WIPF1/ACTR3/VAV3/PTPRC/ARPC5/PLCG2/PRKCD/CYFIP2/ACTB/ARPC1B/VAV2/LIMK1/PLCG1/SYK/NCKAP1L	21
MEGreen	BP	GO:0070665	positive regulation of leukocyte proliferation	21/496	139/18670	1.18172e-10	5.01759e-07	7.86654e-09	CD4/ICOSLG/TNFSF13B/GPR183/TGFBR2/CCR2/LYN/SASH3/CD40LG/VAV3/PTPRC/CD74/CARD11/HLA-DPB1/CCL5/CD3E/ZAP70/JAK3/CD274/SYK/NCKAP1L	21
MEGreen	BP	GO:0051480	regulation of cytosolic calcium ion concentration	34/496	357/18670	1.31265e-10	5.57351e-07	8.56677e-09	ITPR2/CD4/PTPN6/P2RY8/P2RY6/SRI/CCR2/CCR8/CX3CR1/CCR4/LYN/SLC8A1/PTK2B/CYSLTR1/P2RY10/GPR174/CLIC2/PLCB2/SWAP70/GPR65/CXCR4/PTPRC/BOK/GPR35/MYO5A/PLCG2/P2RX7/P2RX4/PLCG1/NTSR1/LCK/CXCR5/CCR7/PTGER4	34
MEGreen	BP	GO:0046632	alpha-beta T cell differentiation	18/496	101/18670	1.55899e-10	6.61945e-07	9.97877e-09	IL18R1/GPR183/EOMES/TGFBR2/CD83/IRF4/PRDM1/SASH3/BATF/BCL11B/ITK/FUT7/RUNX3/ZAP70/JAK3/PTGER4/SYK/NCKAP1L	18
MEGreen	BP	GO:0060326	cell chemotaxis	31/496	304/18670	1.60591e-10	6.81871e-07	1.00852e-08	RAC2/IL17RA/TIAM1/GPR183/TNFSF11/CCR2/CCR8/CX3CR1/CCR4/LYN/CYP7B1/PTK2B/HMGB2/KIT/SWAP70/MDK/ITGB2/CXCR4/VAV3/IL16/PRKCD/CD74/P2RX4/CCL4/CCL5/PREX1/PIK3CD/CXCR5/CCR7/SYK/NCKAP1L	31
MEGreen	BP	GO:0038094	Fc-gamma receptor signaling pathway	21/496	142/18670	1.78074e-10	7.56101e-07	1.0976e-08	CD247/MYO1G/ELMO1/LYN/ACTR2/PTPRJ/WIPF1/ACTR3/VAV3/PTPRC/ARPC5/PLCG2/PRKCD/CYFIP2/ACTB/ARPC1B/VAV2/LIMK1/PLCG1/SYK/NCKAP1L	21
MEGreen	BP	GO:0050671	positive regulation of lymphocyte proliferation	20/496	130/18670	2.3515e-10	9.98447e-07	1.42305e-08	CD4/ICOSLG/TNFSF13B/GPR183/TGFBR2/CCR2/SASH3/CD40LG/VAV3/PTPRC/CD74/CARD11/HLA-DPB1/CCL5/CD3E/ZAP70/JAK3/CD274/SYK/NCKAP1L	20
MEGreen	BP	GO:0043547	positive regulation of GTPase activity	36/496	405/18670	2.56264e-10	1.0881e-06	1.52313e-08	ARHGDIB/SH3BP1/TIAM1/RP2/NEDD9/RGS20/TAGAP/PTK2B/DOCK11/ARHGEF6/ARAP2/GPR65/RIN3/ARHGAP19/ARHGAP15/VAV3/RGS1/RGS18/DEPDC1/DOCK10/ECT2/DOCK2/CORO1C/ADAP2/RGS9/CCL4/CCL5/PREX1/ARHGAP25/ARHGAP27/CCR7/MYO9B/DOCK8/SEMA4D/NCKAP1L/GMIP	36
MEGreen	BP	GO:0032946	positive regulation of mononuclear cell proliferation	20/496	131/18670	2.70784e-10	1.14975e-06	1.5812e-08	CD4/ICOSLG/TNFSF13B/GPR183/TGFBR2/CCR2/SASH3/CD40LG/VAV3/PTPRC/CD74/CARD11/HLA-DPB1/CCL5/CD3E/ZAP70/JAK3/CD274/SYK/NCKAP1L	20
MEGreen	BP	GO:0072503	cellular divalent inorganic cation homeostasis	40/496	493/18670	3.9174e-10	1.66333e-06	2.24806e-08	ITPR2/CD4/PTPN6/P2RY8/P2RY6/SRI/CCR2/CCR8/CX3CR1/CCR4/LYN/SLC8A1/DISC1/PTK2B/CYSLTR1/P2RY10/GPR174/CLIC2/PLCB2/SWAP70/GPR65/SLC24A4/CXCR4/PTPRC/BOK/GPR35/MYO5A/PLCG2/PRKCB/P2RX7/P2RX4/CCL5/ATP2A3/PLCG1/NTSR1/LCK/CXCR5/CCR7/PTGER4/HEXB	40
MEGreen	BP	GO:1903706	regulation of hemopoiesis	39/496	475/18670	4.64861e-10	1.9738e-06	2.58069e-08	HCLS1/LAG3/CD4/PTPN6/TNFSF11/SCIN/TGFBR2/CCR2/CD83/IRF4/LYN/TOX/PRDM1/PTK2B/SASH3/BTK/HMGB2/SPI1/MDK/CASP8/PTPRC/INPP5D/GPR171/FANCA/FANCD2/CD74/CARD11/PRKCB/TNFRSF18/C1QC/RASSF2/RUNX3/ETS1/IKZF3/ZAP70/JAK3/IL7R/SYK/NCKAP1L	39
MEGreen	BP	GO:0042100	B cell proliferation	17/496	95/18670	4.72963e-10	2.0082e-06	2.58069e-08	TNFSF13B/GPR183/LYN/SASH3/BTK/CD40LG/VAV3/PTPRC/INPP5D/PRKCD/CD74/CARD11/TNFRSF13B/IKZF3/IL7R/CD180/NCKAP1L	17
MEGreen	BP	GO:0042102	positive regulation of T cell proliferation	17/496	95/18670	4.72963e-10	2.0082e-06	2.58069e-08	CD4/ICOSLG/TNFSF13B/TGFBR2/CCR2/SASH3/CD40LG/PTPRC/CARD11/HLA-DPB1/CCL5/CD3E/ZAP70/JAK3/CD274/SYK/NCKAP1L	17
MEGreen	BP	GO:0043087	regulation of GTPase activity	39/496	479/18670	5.92513e-10	2.51581e-06	3.18086e-08	ARHGDIB/SH3BP1/TIAM1/RP2/NEDD9/RGS20/TAGAP/PTK2B/DOCK11/ARHGEF6/RHOH/ARAP2/GPR65/RIN3/ARHGAP19/ARHGAP15/VAV3/RGS1/RGS18/DEPDC1/DOCK10/ECT2/DOCK2/CORO1C/VAV2/ADAP2/RGS9/CCL4/CCL5/PREX1/ARHGAP25/ARHGAP27/CCR7/MYO9B/IQGAP2/DOCK8/SEMA4D/NCKAP1L/GMIP	39
MEGreen	BP	GO:0019932	second-messenger-mediated signaling	37/496	439/18670	6.40649e-10	2.7202e-06	3.38468e-08	ITPR2/CD4/TRAT1/TNFSF11/P2RY6/SRI/CCR2/CCR8/CX3CR1/CCR4/SLC8A1/PTK2B/CLIC2/BTK/PTPRJ/GPR65/GNG2/CXCR4/PTPRC/MYO5A/AKAP13/ADCY7/PLCG2/P2RX7/P2RX4/CAMKK2/CCL4/PLCG1/PDZD3/CD3E/CXCR5/CCR7/ZAP70/PTBP1/PTGER4/SYK/MCTP1	37
MEGreen	BP	GO:0007015	actin filament organization	35/496	400/18670	6.99107e-10	2.96841e-06	3.63582e-08	HCLS1/SH3BP1/RAC2/LCP1/SCIN/NEDD9/ACTR2/DSTN/PTK2B/RHOH/SWAP70/ACTN1/GPR65/WIPF1/ACTR3/ARPC5/PSTPIP1/PRKCD/FCHSD1/MICALL2/ARPC1B/CORO7/RHOF/CORO1C/AIF1L/LIMK1/PREX1/ARHGAP25/CAP1/APOA1/MICAL1/CCR7/PTGER4/IQGAP2/NCKAP1L	35
MEGreen	BP	GO:0045580	regulation of T cell differentiation	20/496	139/18670	7.9856e-10	3.39069e-06	4.08914e-08	LAG3/TGFBR2/CCR2/CD83/IRF4/PRDM1/SASH3/MDK/PTPRC/FANCA/FANCD2/CD74/CARD11/TNFRSF18/RUNX3/ZAP70/JAK3/IL7R/SYK/NCKAP1L	20
MEGreen	BP	GO:0001776	leukocyte homeostasis	16/496	86/18670	8.45372e-10	3.58945e-06	4.26326e-08	TNFSF13B/GPR183/FLT3/CCR2/LYN/MERTK/GPR174/DOCK11/DOCK10/CCNB2/CD74/TNFRSF13B/P2RX7/PIK3CD/JAK3/NCKAP1L	16
MEGreen	BP	GO:0048285	organelle fission	37/496	449/18670	1.19499e-09	5.07393e-06	5.93647e-08	NCAPH2/ANLN/NDC80/MYBL1/CCNE2/BUB1/ACTR2/BIRC5/CENPF/NEK2/KIF4A/MAD2L1/NCAPG/TACC3/BUB1B/KIF18A/INCENP/NUSAP1/DLGAP5/ACTR3/NUF2/CDC20/SMC4/KIF23/SMPD3/FANCA/CHTF8/FANCD2/PLK1/EME1/SPAG5/MYBL2/UBE2C/NCAPH/KIF18B/TOP2A/SMC2	37
MEGreen	BP	GO:0050854	regulation of antigen receptor-mediated signaling pathway	14/496	65/18670	1.28222e-09	5.4443e-06	6.27613e-08	PTPN6/TRAT1/UBASH3A/CD226/LYN/BLK/PTPRJ/LPXN/PTPRC/PRKCB/LCK/PTPN22/CCR7/PAX5	14
MEGreen	BP	GO:0050853	B cell receptor signaling pathway	19/496	129/18670	1.41773e-09	6.01967e-06	6.83883e-08	PTPN6/RFTN1/LYN/BLK/BTK/LPXN/VAV3/PTPRC/KLHL6/PLCG2/ITK/PRKCB/PIK3CD/LCK/PTPN22/CD79B/SYK/PAX5/NCKAP1L	19
MEGreen	BP	GO:0031295	T cell costimulation	13/496	56/18670	1.87132e-09	7.94561e-06	8.8979e-08	GRAP2/PTPN6/ICOSLG/TNFSF13B/LYN/CD40LG/CD5/PDCD1/CARD11/LCK/CD3E/CCR7/CD274	13
MEGreen	BP	GO:0097529	myeloid leukocyte migration	24/496	210/18670	2.01248e-09	8.54499e-06	9.43434e-08	RAC2/IL17RA/CD200R1/CD200/TNFSF11/CCR2/CX3CR1/LYN/PTK2B/KIT/SWAP70/MDK/ITGB2/VAV3/CD74/P2RX4/CCL4/CCL5/PREX1/PIK3CD/CCR7/PTGER4/SYK/NCKAP1L	24
MEGreen	BP	GO:0031294	lymphocyte costimulation	13/496	57/18670	2.36614e-09	1.00466e-05	1.09382e-07	GRAP2/PTPN6/ICOSLG/TNFSF13B/LYN/CD40LG/CD5/PDCD1/CARD11/LCK/CD3E/CCR7/CD274	13
MEGreen	BP	GO:0001819	positive regulation of cytokine production	37/496	464/18670	2.93298e-09	1.24534e-05	1.33728e-07	IRF5/IL17RA/CD4/CD200/CYBB/TLR7/IL18R1/CCR2/CD83/IRF4/CD226/SASH3/CD40LG/HMGB2/HPSE/TXK/PTPRJ/MDK/CASP8/PTPRC/PLCG2/IRF8/CD74/CARD11/P2RX7/HLA-DPB1/CARD9/PTAFR/CRTAM/CD3E/CD244/PTPN22/CCR7/BRCA1/PTGER4/CD274/SYK	37
MEGreen	BP	GO:0002285	lymphocyte activation involved in immune response	22/496	181/18670	2.99699e-09	1.27252e-05	1.34801e-07	MFNG/IL18R1/GPR183/LCP1/APBB1IP/EOMES/IRF4/PTK2B/DOCK11/CD40LG/SWAP70/MDK/BATF/PTPRC/DOCK10/PLCG2/LFNG/UNC13D/CD244/JAK3/PTGER4/CD180	22
MEGreen	BP	GO:0042098	T cell proliferation	22/496	184/18670	4.08811e-09	1.73581e-05	1.81426e-07	RAC2/CD4/PTPN6/ICOSLG/TNFSF13B/TGFBR2/CCR2/SASH3/CD40LG/PTPRC/DOCK2/CARD11/P2RX7/HLA-DPB1/CCL5/CD3E/ZAP70/JAK3/DOCK8/CD274/SYK/NCKAP1L	22
MEGreen	BP	GO:0030888	regulation of B cell proliferation	13/496	61/18670	5.75955e-09	2.44551e-05	2.5224e-07	TNFSF13B/GPR183/LYN/SASH3/BTK/VAV3/PTPRC/INPP5D/CD74/CARD11/TNFRSF13B/IKZF3/NCKAP1L	13
MEGreen	BP	GO:0043383	negative T cell selection	7/496	12/18670	6.32087e-09	2.68384e-05	2.73227e-07	THEMIS/PTPRC/DOCK2/CD74/CD3E/CCR7/ZAP70	7
MEGreen	BP	GO:0030595	leukocyte chemotaxis	24/496	224/18670	7.3324e-09	3.11334e-05	3.12889e-07	RAC2/IL17RA/GPR183/TNFSF11/CCR2/LYN/CYP7B1/PTK2B/KIT/SWAP70/MDK/ITGB2/CXCR4/VAV3/IL16/CD74/CCL4/CCL5/PREX1/PIK3CD/CXCR5/CCR7/SYK/NCKAP1L	24
MEGreen	BP	GO:0051056	regulation of small GTPase mediated signal transduction	30/496	338/18670	8.56562e-09	3.63696e-05	3.60886e-07	ARHGDIB/SH3BP1/CYTH4/RAC2/TIAM1/P2RY8/LYN/TAGAP/P2RY10/GPR174/ARHGEF6/RHOH/ARAP2/GPR65/RASGEF1A/ARHGAP19/ARHGAP15/VAV3/GPR35/ECT2/AKAP13/RHOF/VAV2/PREX1/ARHGAP25/CBL/APOA1/MYO9B/CDC42SE2/GMIP	30
MEGreen	BP	GO:0043368	positive T cell selection	10/496	34/18670	1.18349e-08	5.02508e-05	4.92392e-07	IRF4/THEMIS/BATF/BCL11B/PTPRC/DOCK2/CD74/CD3E/CD3D/ZAP70	10
MEGreen	BP	GO:0002685	regulation of leukocyte migration	22/496	196/18670	1.32785e-08	5.63806e-05	5.45636e-07	RAC2/CD200R1/CD200/CCR2/CX3CR1/LYN/PTK2B/SWAP70/MDK/ITGA4/SMPD3/STK10/CD74/P2RX4/CCL4/CCL5/TNFRSF18/PTAFR/CCR7/PTGER4/DOCK8/NCKAP1L	22
MEGreen	BP	GO:0042119	neutrophil activation	37/496	498/18670	1.92918e-08	8.19131e-05	7.83065e-07	LYZ/GLIPR1/LRMP/PTPN6/CYBB/PRCP/NBEAL2/ACTR2/FUCA2/EEF1A1/HPSE/PTPRJ/ALOX5/ITGB2/PTPRC/QSOX1/ARPC5/PLEKHO2/PRKCD/DOCK2/STK10/DOK3/RHOF/UNC13D/CCL5/PREX1/PTAFR/CAP1/VAT1/CNN2/IQGAP2/HEXB/OSTF1/SYK/SLCO4C1/B4GALT1/NCKAP1L	37
MEGreen	BP	GO:1903708	positive regulation of hemopoiesis	21/496	185/18670	2.3307e-08	9.89615e-05	9.34644e-07	HCLS1/CD4/TNFSF11/SCIN/TGFBR2/CD83/TOX/SASH3/BTK/HMGB2/MDK/CASP8/PTPRC/INPP5D/CD74/RUNX3/ETS1/ZAP70/IL7R/SYK/NCKAP1L	21
MEGreen	BP	GO:0051209	release of sequestered calcium ion into cytosol	17/496	124/18670	3.13153e-08	0.000132965	1.24084e-06	ITPR2/PTPN6/P2RY6/SRI/LYN/SLC8A1/PTK2B/CLIC2/PLCB2/PTPRC/MYO5A/PLCG2/P2RX7/PLCG1/NTSR1/LCK/CCR7	17
MEGreen	BP	GO:0042129	regulation of T cell proliferation	19/496	156/18670	3.47872e-08	0.000147706	1.34709e-06	RAC2/CD4/PTPN6/ICOSLG/TNFSF13B/TGFBR2/CCR2/SASH3/CD40LG/PTPRC/CARD11/HLA-DPB1/CCL5/CD3E/ZAP70/JAK3/CD274/SYK/NCKAP1L	19
MEGreen	BP	GO:0035590	purinergic nucleotide receptor signaling pathway	8/496	21/18670	3.52108e-08	0.000149505	1.34709e-06	GPR34/P2RY8/P2RY6/P2RY10/GPR171/P2RX7/P2RX4/PTAFR	8
MEGreen	BP	GO:0045061	thymic T cell selection	8/496	21/18670	3.52108e-08	0.000149505	1.34709e-06	PTPRC/DOCK2/CD74/CARD11/CD3E/CD3D/CCR7/ZAP70	8
MEGreen	BP	GO:2000106	regulation of leukocyte apoptotic process	14/496	83/18670	3.58979e-08	0.000152423	1.35777e-06	HCLS1/LYN/MERTK/BTK/PDCD1/CD74/P2RX7/CCL5/PIK3CD/CCR7/JAK3/IL7R/DOCK8/CD274	14
MEGreen	BP	GO:0002460	adaptive immune response based on somatic recombination of immune receptors built from immunoglobulin superfamily domains	30/496	361/18670	3.82121e-08	0.000162249	1.42906e-06	CD4/PTPN6/IL18R1/TNFSF13B/MYO1G/RFTN1/CCR2/IRF4/CD226/SASH3/BTK/CD40LG/SWAP70/BATF/PTPRC/INPP5D/KLHL6/PRKCD/CD74/P2RX7/C4B/C4A/UNC13D/C1QB/C1QC/C1QA/JAK3/IL7R/C7/CD274	30
MEGreen	BP	GO:0051283	negative regulation of sequestering of calcium ion	17/496	126/18670	3.98978e-08	0.000169406	1.47552e-06	ITPR2/PTPN6/P2RY6/SRI/LYN/SLC8A1/PTK2B/CLIC2/PLCB2/PTPRC/MYO5A/PLCG2/P2RX7/PLCG1/NTSR1/LCK/CCR7	17
MEGreen	BP	GO:0060402	calcium ion transport into cytosol	19/496	158/18670	4.28338e-08	0.000181872	1.55122e-06	ITPR2/CD4/PTPN6/P2RY6/SRI/LYN/SLC8A1/PTK2B/CLIC2/PLCB2/PTPRC/MYO5A/PLCG2/P2RX7/P2RX4/PLCG1/NTSR1/LCK/CCR7	19
MEGreen	BP	GO:0008154	actin polymerization or depolymerization	22/496	209/18670	4.2877e-08	0.000182056	1.55122e-06	HCLS1/SH3BP1/SCIN/ACTR2/DSTN/PTK2B/SWAP70/WIPF1/ACTR3/ARPC5/PSTPIP1/PRKCD/FCHSD1/MICALL2/ARPC1B/CORO7/PREX1/CAP1/MICAL1/CCR7/IQGAP2/NCKAP1L	22
MEGreen	BP	GO:0002695	negative regulation of leukocyte activation	20/496	175/18670	4.49074e-08	0.000190677	1.60721e-06	LAG3/PTPN6/CD200/SAMSN1/CCR2/LYN/MERTK/CST7/BTK/BANK1/MDK/PTPRC/INPP5D/CD74/TNFRSF13B/MILR1/RUNX3/PTPN22/JAK3/CD274	20
MEGreen	BP	GO:0045576	mast cell activation	12/496	60/18670	4.75645e-08	0.000201959	1.6842e-06	RAC2/CD226/LYN/BTK/KIT/RHOH/LCP2/UNC13D/MILR1/PIK3CD/CBL/SYK	12
MEGreen	BP	GO:0051282	regulation of sequestering of calcium ion	17/496	128/18670	5.05839e-08	0.000214779	1.77226e-06	ITPR2/PTPN6/P2RY6/SRI/LYN/SLC8A1/PTK2B/CLIC2/PLCB2/PTPRC/MYO5A/PLCG2/P2RX7/PLCG1/NTSR1/LCK/CCR7	17
MEGreen	BP	GO:1902107	positive regulation of leukocyte differentiation	18/496	144/18670	5.32315e-08	0.000226021	1.84559e-06	HCLS1/CD4/TNFSF11/TGFBR2/CD83/TOX/SASH3/BTK/MDK/CASP8/PTPRC/INPP5D/CD74/RUNX3/ZAP70/IL7R/SYK/NCKAP1L	18
MEGreen	BP	GO:0032970	regulation of actin filament-based process	31/496	388/18670	5.56168e-08	0.000236149	1.90841e-06	HCLS1/ARHGDIB/SH3BP1/MYH9/SRI/SCIN/DSG2/ACTR2/DSTN/PTK2B/RHOH/SWAP70/MDK/GPR65/ACTR3/ARPC5/ECT2/AKAP13/PRKCD/FCHSD1/ARPC1B/RHOF/LIMK1/PREX1/APOA1/VANGL2/CCR7/CNN2/PTGER4/IQGAP2/NCKAP1L	31
MEGreen	BP	GO:0051208	sequestering of calcium ion	17/496	131/18670	7.15761e-08	0.000303912	2.43097e-06	ITPR2/PTPN6/P2RY6/SRI/LYN/SLC8A1/PTK2B/CLIC2/PLCB2/PTPRC/MYO5A/PLCG2/P2RX7/PLCG1/NTSR1/LCK/CCR7	17
MEGreen	BP	GO:0030099	myeloid cell differentiation	32/496	416/18670	8.16015e-08	0.00034648	2.74348e-06	HCLS1/MYH9/CD4/PTPN6/GPR183/TNFSF11/NBEAL2/SCIN/TGFBR2/IRF4/IKZF1/LYN/PTK2B/HMGB2/KIT/SPI1/ACTN1/BATF/CASP8/INPP5D/GPR171/IRF8/CD74/PRKCB/PIK3CD/C1QC/RASSF2/ETS1/FLI1/CCR7/JAK3/NCKAP1L	32
MEGreen	BP	GO:0050866	negative regulation of cell activation	21/496	199/18670	8.3333e-08	0.000353832	2.77367e-06	LAG3/PTPN6/CD200/SAMSN1/CCR2/LYN/MERTK/CST7/BTK/BANK1/MDK/PTPRC/INPP5D/PRKCD/CD74/TNFRSF13B/MILR1/RUNX3/PTPN22/JAK3/CD274	21
MEGreen	BP	GO:0043312	neutrophil degranulation	35/496	485/18670	9.65153e-08	0.000409804	3.16464e-06	LYZ/GLIPR1/LRMP/PTPN6/CYBB/PRCP/NBEAL2/ACTR2/FUCA2/EEF1A1/HPSE/PTPRJ/ALOX5/ITGB2/PTPRC/QSOX1/ARPC5/PLEKHO2/PRKCD/DOCK2/STK10/DOK3/RHOF/UNC13D/PTAFR/CAP1/VAT1/CNN2/IQGAP2/HEXB/OSTF1/SYK/SLCO4C1/B4GALT1/NCKAP1L	35
MEGreen	BP	GO:0050730	regulation of peptidyl-tyrosine phosphorylation	24/496	256/18670	9.69809e-08	0.000411781	3.16464e-06	HCLS1/CNTN1/CD4/PTPN6/SAMSN1/FLT3/NEDD9/LYN/PTK2B/BANK1/KIT/PTPRJ/ITGB2/PTPRC/LRP8/PRKCD/CD74/CCL5/NCF1/TNFRSF18/CBL/CD3E/SEMA4D/SYK	24
MEGreen	BP	GO:0035587	purinergic receptor signaling pathway	9/496	32/18670	9.98173e-08	0.000423824	3.22557e-06	GPR34/P2RY8/P2RY6/P2RY10/GPR171/P2RX7/P2RX4/PTAFR/ADORA3	9
MEGreen	BP	GO:0045132	meiotic chromosome segregation	14/496	90/18670	1.03507e-07	0.000439491	3.31264e-06	NCAPH2/CCNE2/BUB1/ACTR2/BUB1B/ACTR3/NUF2/SMC4/FANCD2/PLK1/EME1/NCAPH/TOP2A/SMC2	14
MEGreen	BP	GO:0002283	neutrophil activation involved in immune response	35/496	488/18670	1.12121e-07	0.000476067	3.55416e-06	LYZ/GLIPR1/LRMP/PTPN6/CYBB/PRCP/NBEAL2/ACTR2/FUCA2/EEF1A1/HPSE/PTPRJ/ALOX5/ITGB2/PTPRC/QSOX1/ARPC5/PLEKHO2/PRKCD/DOCK2/STK10/DOK3/RHOF/UNC13D/PTAFR/CAP1/VAT1/CNN2/IQGAP2/HEXB/OSTF1/SYK/SLCO4C1/B4GALT1/NCKAP1L	35
MEGreen	BP	GO:0007266	Rho protein signal transduction	21/496	203/18670	1.17315e-07	0.00049812	3.68372e-06	ARHGDIB/RAC2/TIAM1/P2RY8/P2RY10/GPR174/ARHGEF6/RHOH/GPR65/VAV3/GPR35/ECT2/AKAP13/RHOF/VAV2/LIMK1/PREX1/APOA1/VANGL2/MYO9B/CDC42SE2	21
MEGreen	BP	GO:0045060	negative thymic T cell selection	6/496	11/18670	1.40751e-07	0.00059763	4.37832e-06	PTPRC/DOCK2/CD74/CD3E/CCR7/ZAP70	6
MEGreen	BP	GO:0060401	cytosolic calcium ion transport	19/496	171/18670	1.52937e-07	0.000649371	4.71333e-06	ITPR2/CD4/PTPN6/P2RY6/SRI/LYN/SLC8A1/PTK2B/CLIC2/PLCB2/PTPRC/MYO5A/PLCG2/P2RX7/P2RX4/PLCG1/NTSR1/LCK/CCR7	19
MEGreen	BP	GO:0046634	regulation of alpha-beta T cell activation	14/496	93/18670	1.57925e-07	0.000670548	4.82238e-06	TGFBR2/CCR2/CD83/IRF4/PRDM1/SASH3/PTPRC/RUNX3/CD3E/ZAP70/JAK3/CD274/SYK/NCKAP1L	14
MEGreen	BP	GO:0002335	mature B cell differentiation	8/496	25/18670	1.70408e-07	0.000723551	5.15626e-06	MFNG/GPR183/CMTM7/PTK2B/DOCK11/DOCK10/PLCG2/LFNG	8
MEGreen	BP	GO:0045621	positive regulation of lymphocyte differentiation	14/496	94/18670	1.81113e-07	0.000769006	5.43082e-06	TGFBR2/CD83/TOX/SASH3/BTK/MDK/PTPRC/INPP5D/CD74/RUNX3/ZAP70/IL7R/SYK/NCKAP1L	14
MEGreen	BP	GO:0097553	calcium ion transmembrane import into cytosol	17/496	140/18670	1.91161e-07	0.000811669	5.65302e-06	ITPR2/PTPN6/P2RY6/SRI/LYN/SLC8A1/PTK2B/CLIC2/PLCB2/PTPRC/MYO5A/PLCG2/P2RX7/PLCG1/NTSR1/LCK/CCR7	17
MEGreen	BP	GO:0002446	neutrophil mediated immunity	35/496	499/18670	1.9192e-07	0.000814894	5.65302e-06	LYZ/GLIPR1/LRMP/PTPN6/CYBB/PRCP/NBEAL2/ACTR2/FUCA2/EEF1A1/HPSE/PTPRJ/ALOX5/ITGB2/PTPRC/QSOX1/ARPC5/PLEKHO2/PRKCD/DOCK2/STK10/DOK3/RHOF/UNC13D/PTAFR/CAP1/VAT1/CNN2/IQGAP2/HEXB/OSTF1/SYK/SLCO4C1/B4GALT1/NCKAP1L	35
MEGreen	BP	GO:0072676	lymphocyte migration	15/496	111/18670	2.45806e-07	0.00104369	7.17671e-06	CD200R1/CD200/GPR183/MYO1G/CCR2/CYP7B1/PTK2B/ITGA4/STK10/CCL4/CCL5/PIK3CD/CCR7/ZAP70/DOCK8	15
MEGreen	BP	GO:0002683	negative regulation of immune system process	33/496	463/18670	3.00593e-07	0.00127632	8.7e-06	LAG3/PTPN6/CD200R1/CD200/SAMSN1/UBASH3A/CCR2/IRF4/LYN/MERTK/CST7/PTK2B/BTK/BANK1/PTPRJ/LPXN/MDK/PTPRC/INPP5D/PDCD1/GPR171/CD74/TNFRSF13B/NLRC3/MILR1/C1QC/RUNX3/APOA1/PTPN22/JAK3/IL7R/PTGER4/CD274	33
MEGreen	BP	GO:0032609	interferon-gamma production	15/496	113/18670	3.1172e-07	0.00132356	8.94426e-06	TLR7/IL18R1/EOMES/CCR2/CD226/SASH3/TXK/IRF8/ITK/HLA-DPB1/CD3E/CD244/PTPN22/CCR7/CD274	15
MEGreen	BP	GO:0002313	mature B cell differentiation involved in immune response	7/496	19/18670	3.42025e-07	0.00145224	9.6475e-06	MFNG/GPR183/PTK2B/DOCK11/DOCK10/PLCG2/LFNG	7
MEGreen	BP	GO:0045076	regulation of interleukin-2 biosynthetic process	7/496	19/18670	3.42025e-07	0.00145224	9.6475e-06	LAG3/CD4/IRF4/PTPRC/CARD11/CARD9/CD3E	7
MEGreen	BP	GO:0042035	regulation of cytokine biosynthetic process	15/496	114/18670	3.50325e-07	0.00148748	9.79858e-06	LAG3/CD4/CYBB/TLR7/CCR2/CX3CR1/IRF4/PTPRC/INPP5D/CD74/CARD11/CARD9/PTAFR/CD3E/SYK	15
MEGreen	BP	GO:0002312	B cell activation involved in immune response	12/496	73/18670	4.56896e-07	0.00193998	1.26729e-05	MFNG/GPR183/PTK2B/DOCK11/CD40LG/SWAP70/BATF/PTPRC/DOCK10/PLCG2/LFNG/CD180	12
MEGreen	BP	GO:0035589	G protein-coupled purinergic nucleotide receptor signaling pathway	6/496	13/18670	4.99582e-07	0.00212122	1.36297e-05	GPR34/P2RY8/P2RY6/P2RY10/GPR171/PTAFR	6
MEGreen	BP	GO:0045059	positive thymic T cell selection	6/496	13/18670	4.99582e-07	0.00212122	1.36297e-05	PTPRC/DOCK2/CD74/CD3E/CD3D/ZAP70	6
MEGreen	BP	GO:0032956	regulation of actin cytoskeleton organization	27/496	343/18670	5.43085e-07	0.00230594	1.46961e-05	HCLS1/ARHGDIB/SH3BP1/SCIN/ACTR2/DSTN/PTK2B/RHOH/SWAP70/MDK/GPR65/ACTR3/ARPC5/ECT2/AKAP13/PRKCD/FCHSD1/ARPC1B/RHOF/LIMK1/PREX1/APOA1/VANGL2/CCR7/PTGER4/IQGAP2/NCKAP1L	27
MEGreen	BP	GO:0002260	lymphocyte homeostasis	11/496	62/18670	6.22633e-07	0.0026437	1.65791e-05	TNFSF13B/LYN/GPR174/DOCK11/DOCK10/CCNB2/CD74/TNFRSF13B/P2RX7/JAK3/NCKAP1L	11
MEGreen	BP	GO:0032623	interleukin-2 production	11/496	62/18670	6.22633e-07	0.0026437	1.65791e-05	LAG3/CD4/CD247/CCR2/CD83/IRF4/SASH3/PTPRC/CARD11/CARD9/CD3E	11
MEGreen	BP	GO:0071887	leukocyte apoptotic process	14/496	104/18670	6.48388e-07	0.00275306	1.71279e-05	HCLS1/LYN/MERTK/BTK/PDCD1/CD74/P2RX7/CCL5/PIK3CD/CCR7/JAK3/IL7R/DOCK8/CD274	14
MEGreen	BP	GO:1903046	meiotic cell cycle process	19/496	188/18670	6.72887e-07	0.00285708	1.7635e-05	NCAPH2/MYH9/MYBL1/CCNE2/BUB1/ACTR2/BUB1B/KIF18A/ACTR3/NUF2/CDC20/SMC4/FANCA/FANCD2/PLK1/EME1/NCAPH/TOP2A/SMC2	19
MEGreen	BP	GO:0030168	platelet activation	17/496	153/18670	6.88488e-07	0.00292332	1.79029e-05	MYH9/ITPR2/PTPN6/LYN/MERTK/CD40LG/GNG2/VAV3/PLCG2/PRKCD/LCP2/ACTB/PRKCB/VAV2/PIK3R5/LCK/SYK	17
MEGreen	BP	GO:0051304	chromosome separation	13/496	90/18670	7.14615e-07	0.00303426	1.84383e-05	NCAPH2/NDC80/BUB1/CENPF/MAD2L1/TACC3/BUB1B/DLGAP5/CDC20/PLK1/EME1/NCAPH/TOP2A	13
MEGreen	BP	GO:0140013	meiotic nuclear division	18/496	172/18670	7.92243e-07	0.00336386	2.0284e-05	NCAPH2/MYBL1/CCNE2/BUB1/ACTR2/BUB1B/KIF18A/ACTR3/NUF2/CDC20/SMC4/FANCA/FANCD2/PLK1/EME1/NCAPH/TOP2A/SMC2	18
MEGreen	BP	GO:0032743	positive regulation of interleukin-2 production	8/496	30/18670	8.20336e-07	0.00348315	2.08429e-05	CD4/CCR2/CD83/IRF4/SASH3/PTPRC/CARD11/CD3E	8
MEGreen	BP	GO:0002449	lymphocyte mediated immunity	27/496	352/18670	9.00154e-07	0.00382205	2.26977e-05	LAG3/PTPN6/SH2D1B/IL18R1/MYO1G/RFTN1/CCR2/CD226/SASH3/BTK/CD40LG/SWAP70/BATF/PTPRC/INPP5D/PRKCD/CD74/P2RX7/C4B/C4A/UNC13D/C1QB/C1QC/C1QA/CRTAM/IL7R/C7	27
MEGreen	BP	GO:0051321	meiotic cell cycle	22/496	249/18670	9.13934e-07	0.00388056	2.28719e-05	NCAPH2/MYH9/MYBL1/CCNE2/BUB1/ACTR2/NEK2/BUB1B/KIF18A/ACTR3/NUF2/CDC20/SMC4/FANCA/FANCD2/LFNG/PLK1/EME1/NCAPH/TOP2A/SMC2/CDK2	22
MEGreen	BP	GO:0035710	CD4-positive, alpha-beta T cell activation	13/496	92/18670	9.25121e-07	0.00392806	2.29004e-05	IL18R1/GPR183/TGFBR2/CD83/IRF4/SASH3/BATF/FUT7/RUNX3/JAK3/PTGER4/CD274/NCKAP1L	13
MEGreen	BP	GO:0050731	positive regulation of peptidyl-tyrosine phosphorylation	19/496	192/18670	9.28836e-07	0.00394384	2.29004e-05	HCLS1/CNTN1/CD4/FLT3/NEDD9/LYN/PTK2B/BANK1/KIT/PTPRJ/PTPRC/LRP8/CD74/CCL5/NCF1/TNFRSF18/CD3E/SEMA4D/SYK	19
MEGreen	BP	GO:0042089	cytokine biosynthetic process	15/496	123/18670	9.47022e-07	0.00402106	2.31771e-05	LAG3/CD4/CYBB/TLR7/CCR2/CX3CR1/IRF4/PTPRC/INPP5D/CD74/CARD11/CARD9/PTAFR/CD3E/SYK	15
MEGreen	BP	GO:0035023	regulation of Rho protein signal transduction	16/496	140/18670	1.00037e-06	0.00424758	2.43041e-05	ARHGDIB/TIAM1/P2RY8/P2RY10/GPR174/ARHGEF6/GPR65/VAV3/GPR35/ECT2/AKAP13/VAV2/PREX1/APOA1/MYO9B/CDC42SE2	16
MEGreen	BP	GO:0032729	positive regulation of interferon-gamma production	11/496	65/18670	1.02047e-06	0.00433292	2.46127e-05	TLR7/IL18R1/CCR2/CD226/SASH3/TXK/IRF8/HLA-DPB1/CD3E/CD244/PTPN22	11
MEGreen	BP	GO:0042107	cytokine metabolic process	15/496	124/18670	1.05148e-06	0.00446459	2.51782e-05	LAG3/CD4/CYBB/TLR7/CCR2/CX3CR1/IRF4/PTPRC/INPP5D/CD74/CARD11/CARD9/PTAFR/CD3E/SYK	15
MEGreen	BP	GO:0042094	interleukin-2 biosynthetic process	7/496	22/18670	1.08015e-06	0.0045863	2.56799e-05	LAG3/CD4/IRF4/PTPRC/CARD11/CARD9/CD3E	7
MEGreen	BP	GO:0070228	regulation of lymphocyte apoptotic process	10/496	53/18670	1.11905e-06	0.00475149	2.64161e-05	LYN/BTK/PDCD1/CD74/P2RX7/CCL5/JAK3/IL7R/DOCK8/CD274	10
MEGreen	BP	GO:0097305	response to alcohol	21/496	233/18670	1.17054e-06	0.00497011	2.7437e-05	ITPR2/MAOB/CYBB/P2RY6/TGFBR2/TYMS/ACTR2/CAD/PTK2B/SPI1/UNC79/GNG2/CDK1/CASP8/LRP8/ADCY7/RGS19/CBL/CCR7/BRCA1/PTGER4	21
MEGreen	BP	GO:0007265	Ras protein signal transduction	31/496	448/18670	1.29543e-06	0.00550037	3.01519e-05	ARHGDIB/GRAP2/CYTH4/RAC2/TIAM1/P2RY8/ELMO1/LYN/P2RY10/GPR174/ARHGEF6/RHOH/GPR65/RASGEF1A/VAV3/GPR35/ECT2/AKAP13/DOK3/GRAP/RHOF/VAV2/LIMK1/PREX1/DOK2/CBL/APOA1/VANGL2/MYO9B/CDC42SE2/CDK2	31
MEGreen	BP	GO:0032663	regulation of interleukin-2 production	10/496	54/18670	1.3411e-06	0.00569431	3.09982e-05	LAG3/CD4/CCR2/CD83/IRF4/SASH3/PTPRC/CARD11/CARD9/CD3E	10
MEGreen	BP	GO:0000075	cell cycle checkpoint	20/496	216/18670	1.38026e-06	0.00586057	3.16833e-05	CASP2/NDC80/BUB1/CENPF/DTL/MAD2L1/BUB1B/E2F8/CDK1/DNA2/CDC20/ORC1/ATRIP/PLK1/CDC45/EME1/E2F1/TOP2A/BRCA1/CDK2	20
MEGreen	BP	GO:0042108	positive regulation of cytokine biosynthetic process	11/496	67/18670	1.39663e-06	0.0059301	3.18396e-05	CD4/CYBB/TLR7/CCR2/IRF4/PTPRC/CD74/CARD11/PTAFR/CD3E/SYK	11
MEGreen	BP	GO:0050850	positive regulation of calcium-mediated signaling	9/496	43/18670	1.54751e-06	0.00657074	3.50393e-05	CD4/TRAT1/P2RY6/P2RX4/CCL4/CD3E/ZAP70/PTBP1/SYK	9
MEGreen	BP	GO:0002687	positive regulation of leukocyte migration	15/496	128/18670	1.58081e-06	0.00671212	3.55514e-05	RAC2/CCR2/PTK2B/SWAP70/MDK/ITGA4/CD74/P2RX4/CCL4/CCL5/TNFRSF18/PTAFR/CCR7/DOCK8/NCKAP1L	15
MEGreen	BP	GO:0007599	hemostasis	26/496	341/18670	1.60374e-06	0.0068095	3.58251e-05	MYH9/ITPR2/PTPN6/PRCP/LYN/MERTK/DOCK11/CD40LG/HPSE/ITPK1/GNG2/VAV3/PLCG2/PRKCD/LCP2/ACTB/PRKCB/P2RX7/P2RX4/VAV2/PIK3R5/LCK/FLI1/MICAL1/DOCK8/SYK	26
MEGreen	BP	GO:0048015	phosphatidylinositol-mediated signaling	18/496	181/18670	1.66956e-06	0.00708895	3.70466e-05	HCLS1/PTPN6/FLT3/LYN/KIT/PLCB2/PIK3AP1/PLCG2/NLRC3/PITPNM2/PIK3R5/CCL5/NCF1/PLCG1/PIK3CD/PTAFR/CBL/SEMA4D	18
MEGreen	BP	GO:0046633	alpha-beta T cell proliferation	8/496	33/18670	1.8142e-06	0.00770308	3.99895e-05	TGFBR2/CCR2/PTPRC/DOCK2/CD3E/ZAP70/CD274/SYK	8
MEGreen	BP	GO:0002703	regulation of leukocyte mediated immunity	19/496	201/18670	1.85678e-06	0.00788389	4.06589e-05	RAC2/LAG3/PTPN6/SH2D1B/IL18R1/CCR2/CD226/LYN/SASH3/BTK/ITGB2/PTPRC/P2RX7/UNC13D/PTAFR/CRTAM/JAK3/IL7R/SYK	19
MEGreen	BP	GO:0050848	regulation of calcium-mediated signaling	13/496	98/18670	1.92629e-06	0.00817902	4.19052e-05	CD4/TRAT1/P2RY6/SRI/PTK2B/CLIC2/MYO5A/P2RX4/CCL4/CD3E/ZAP70/PTBP1/SYK	13
MEGreen	BP	GO:0002697	regulation of immune effector process	31/496	458/18670	2.05556e-06	0.00872792	4.44271e-05	RAC2/LAG3/PTPN6/SH2D1B/IL18R1/CCR2/IRF4/CD226/LYN/SASH3/BTK/CD40LG/PTPRJ/ITGB2/PTPRC/CD74/P2RX7/C4B/C4A/UNC13D/C1QB/C1QC/C1QA/PTAFR/CRTAM/APOA1/CD244/JAK3/IL7R/C7/SYK	31
MEGreen	BP	GO:0035588	G protein-coupled purinergic receptor signaling pathway	7/496	24/18670	2.09321e-06	0.00888779	4.4949e-05	GPR34/P2RY8/P2RY6/P2RY10/GPR171/PTAFR/ADORA3	7
MEGreen	BP	GO:0048017	inositol lipid-mediated signaling	18/496	184/18670	2.11675e-06	0.00898772	4.5163e-05	HCLS1/PTPN6/FLT3/LYN/KIT/PLCB2/PIK3AP1/PLCG2/NLRC3/PITPNM2/PIK3R5/CCL5/NCF1/PLCG1/PIK3CD/PTAFR/CBL/SEMA4D	18
MEGreen	BP	GO:0033077	T cell differentiation in thymus	11/496	70/18670	2.18885e-06	0.00929385	4.64039e-05	NCAPH2/BCL11B/PTPRC/DOCK2/CD74/CARD11/CD3E/CD3D/CCR7/ZAP70/IL7R	11
MEGreen	BP	GO:0043647	inositol phosphate metabolic process	11/496	71/18670	2.52893e-06	0.0107378	5.32743e-05	P2RY6/PTK2B/PLCB2/ITPK1/PLD4/INPP5D/PLCG2/PLCG1/NTSR1/PTAFR/CD244	11
MEGreen	BP	GO:0032649	regulation of interferon-gamma production	13/496	101/18670	2.72105e-06	0.0115536	5.6961e-05	TLR7/IL18R1/CCR2/CD226/SASH3/TXK/IRF8/HLA-DPB1/CD3E/CD244/PTPN22/CCR7/CD274	13
MEGreen	BP	GO:0030101	natural killer cell activation	12/496	86/18670	2.77954e-06	0.0118019	5.78216e-05	IL18R1/TOX/MERTK/PRDM1/ITGB2/CASP8/PTPRC/IL21R/UNC13D/PIK3CD/CD244/PTPN22	12
MEGreen	BP	GO:0010522	regulation of calcium ion transport into cytosol	13/496	102/18670	3.04417e-06	0.0129255	6.29334e-05	CD4/PTPN6/P2RY6/SRI/LYN/SLC8A1/PTK2B/CLIC2/MYO5A/P2RX7/P2RX4/PLCG1/NTSR1	13
MEGreen	BP	GO:0050921	positive regulation of chemotaxis	15/496	135/18670	3.10363e-06	0.013178	6.37665e-05	RAC2/TIAM1/CCR2/CCR4/PTK2B/SWAP70/MDK/CXCR4/IL16/CD74/P2RX4/CCL4/CCL5/CCR7/NCKAP1L	15
MEGreen	BP	GO:0014068	positive regulation of phosphatidylinositol 3-kinase signaling	12/496	87/18670	3.14771e-06	0.0133652	6.42756e-05	HCLS1/PTPN6/FLT3/LYN/KIT/PIK3AP1/PIK3R5/CCL5/NCF1/PIK3CD/CBL/SEMA4D	12
MEGreen	BP	GO:0006261	DNA-dependent DNA replication	16/496	153/18670	3.26427e-06	0.0138601	6.59798e-05	MCM5/DDX11/CCNE2/NUGGC/MCM3/SLBP/E2F8/DNA2/CDC7/ORC1/GINS2/CHTF8/CDC45/POLE/EME1/CDK2	16
MEGreen	BP	GO:0007076	mitotic chromosome condensation	6/496	17/18670	3.29064e-06	0.0139721	6.59798e-05	NCAPH2/NCAPG/NUSAP1/SMC4/NCAPH/SMC2	6
MEGreen	BP	GO:1904996	positive regulation of leukocyte adhesion to vascular endothelial cell	6/496	17/18670	3.29064e-06	0.0139721	6.59798e-05	CCR2/MDK/ITGB2/ITGA4/PTAFR/ETS1	6
MEGreen	BP	GO:0051983	regulation of chromosome segregation	13/496	103/18670	3.40085e-06	0.01444	6.74144e-05	DDX11/NDC80/BUB1/CENPF/NEK2/MAD2L1/TACC3/BUB1B/DLGAP5/CDC20/ECT2/PLK1/SPAG5	13
MEGreen	BP	GO:0043303	mast cell degranulation	9/496	47/18670	3.4027e-06	0.0144479	6.74144e-05	RAC2/LYN/BTK/KIT/UNC13D/MILR1/PIK3CD/CBL/SYK	9
MEGreen	BP	GO:0051306	mitotic sister chromatid separation	10/496	60/18670	3.66357e-06	0.0155555	7.21533e-05	NCAPH2/NDC80/BUB1/CENPF/MAD2L1/TACC3/BUB1B/DLGAP5/CDC20/PLK1	10
MEGreen	BP	GO:0032957	inositol trisphosphate metabolic process	7/496	26/18670	3.79906e-06	0.0161308	7.43816e-05	P2RY6/PTK2B/PLCB2/ITPK1/PLCG2/PLCG1/PTAFR	7
MEGreen	BP	GO:0043367	CD4-positive, alpha-beta T cell differentiation	11/496	74/18670	3.84251e-06	0.0163153	7.47923e-05	IL18R1/GPR183/CD83/IRF4/SASH3/BATF/FUT7/RUNX3/JAK3/PTGER4/NCKAP1L	11
MEGreen	BP	GO:0007596	blood coagulation	25/496	336/18670	3.92952e-06	0.0166848	7.60413e-05	MYH9/ITPR2/PTPN6/PRCP/LYN/MERTK/DOCK11/CD40LG/HPSE/ITPK1/GNG2/VAV3/PLCG2/PRKCD/LCP2/ACTB/PRKCB/P2RX7/P2RX4/VAV2/PIK3R5/LCK/MICAL1/DOCK8/SYK	25
MEGreen	BP	GO:0002279	mast cell activation involved in immune response	9/496	48/18670	4.09037e-06	0.0173677	7.86963e-05	RAC2/LYN/BTK/KIT/UNC13D/MILR1/PIK3CD/CBL/SYK	9
MEGreen	BP	GO:0006260	DNA replication	22/496	274/18670	4.44044e-06	0.0188541	8.46432e-05	MCM5/DDX11/CCNE2/DTL/RRM2/NUGGC/MCM3/SLBP/E2F8/CDK1/DNA2/BARD1/CDC7/ORC1/GINS2/CHTF8/ATRIP/CDC45/POLE/EME1/BRCA1/CDK2	22
MEGreen	BP	GO:0045088	regulation of innate immune response	30/496	452/18670	4.45033e-06	0.0188961	8.46432e-05	LAG3/PTPN6/SH2D1B/TLR7/RFTN1/IRF4/CD226/LYN/BTK/HMGB2/TXK/UNC93B1/PIK3AP1/ITGB2/CASP8/MARCO/RNASEL/GFI1/LRP8/PLCG2/PRKCD/CARD11/NLRC3/CARD9/CCL5/CRTAM/IKBKE/PTPN22/MAP3K1/SYK	30
MEGreen	BP	GO:0038083	peptidyl-tyrosine autophosphorylation	8/496	37/18670	4.59491e-06	0.01951	8.68966e-05	LYN/SLA/PTK2B/BLK/BTK/TXK/ITK/LCK	8
MEGreen	BP	GO:0002448	mast cell mediated immunity	9/496	49/18670	4.89399e-06	0.0207799	9.20297e-05	RAC2/LYN/BTK/KIT/UNC13D/MILR1/PIK3CD/CBL/SYK	9
MEGreen	BP	GO:0046635	positive regulation of alpha-beta T cell activation	10/496	62/18670	4.98222e-06	0.0211545	9.31624e-05	TGFBR2/CCR2/CD83/SASH3/PTPRC/RUNX3/CD3E/ZAP70/SYK/NCKAP1L	10
MEGreen	BP	GO:0000727	double-strand break repair via break-induced replication	5/496	11/18670	5.24938e-06	0.0222889	9.76098e-05	MCM5/MCM3/CDC7/GINS2/CDC45	5
MEGreen	BP	GO:0050817	coagulation	25/496	342/18670	5.36519e-06	0.0227806	9.88885e-05	MYH9/ITPR2/PTPN6/PRCP/LYN/MERTK/DOCK11/CD40LG/HPSE/ITPK1/GNG2/VAV3/PLCG2/PRKCD/LCP2/ACTB/PRKCB/P2RX7/P2RX4/VAV2/PIK3R5/LCK/MICAL1/DOCK8/SYK	25
MEGreen	BP	GO:0002699	positive regulation of immune effector process	19/496	216/18670	5.37757e-06	0.0228332	9.88885e-05	RAC2/LAG3/SH2D1B/IL18R1/CCR2/CD226/LYN/SASH3/BTK/PTPRJ/ITGB2/PTPRC/CD74/P2RX7/UNC13D/PTAFR/CRTAM/CD244/SYK	19
MEGreen	BP	GO:0006816	calcium ion transport	29/496	434/18670	5.64328e-06	0.0239614	0.000103205	ITPR2/CD4/PTPN6/P2RY6/SRI/LYN/SLC8A1/PTK2B/CYSLTR1/CLIC2/PLCB2/SLC24A4/CXCR4/PTPRC/GPR35/MYO5A/IL16/PLCG2/PRKCB/P2RX7/P2RX4/RGS9/CCL4/CCL5/ATP2A3/PLCG1/NTSR1/LCK/CCR7	29
MEGreen	BP	GO:0046637	regulation of alpha-beta T cell differentiation	10/496	63/18670	5.78329e-06	0.0245559	0.000105187	TGFBR2/CD83/IRF4/PRDM1/SASH3/RUNX3/ZAP70/JAK3/SYK/NCKAP1L	10
MEGreen	BP	GO:0046578	regulation of Ras protein signal transduction	20/496	238/18670	6.10763e-06	0.025933	0.000110482	ARHGDIB/CYTH4/TIAM1/P2RY8/LYN/P2RY10/GPR174/ARHGEF6/GPR65/RASGEF1A/VAV3/GPR35/ECT2/AKAP13/VAV2/PREX1/CBL/APOA1/MYO9B/CDC42SE2	20
MEGreen	BP	GO:0045577	regulation of B cell differentiation	7/496	28/18670	6.53038e-06	0.027728	0.000117491	PTPN6/BTK/INPP5D/CARD11/IKZF3/SYK/NCKAP1L	7
MEGreen	BP	GO:0046641	positive regulation of alpha-beta T cell proliferation	6/496	19/18670	6.8947e-06	0.0292749	0.000123379	TGFBR2/CCR2/PTPRC/CD3E/ZAP70/SYK	6
MEGreen	BP	GO:0050856	regulation of T cell receptor signaling pathway	8/496	39/18670	6.9884e-06	0.0296727	0.000124387	PTPN6/TRAT1/UBASH3A/CD226/PTPRJ/LCK/PTPN22/CCR7	8
MEGreen	BP	GO:0072678	T cell migration	10/496	65/18670	7.72493e-06	0.0328001	0.000136765	CD200R1/CD200/GPR183/MYO1G/CCR2/ITGA4/CCL5/PIK3CD/ZAP70/DOCK8	10
MEGreen	BP	GO:0051250	negative regulation of lymphocyte activation	15/496	146/18670	8.19585e-06	0.0347996	0.000144335	LAG3/PTPN6/SAMSN1/LYN/MERTK/BTK/BANK1/MDK/INPP5D/CD74/TNFRSF13B/RUNX3/PTPN22/JAK3/CD274	15
MEGreen	BP	GO:0035025	positive regulation of Rho protein signal transduction	7/496	29/18670	8.41229e-06	0.0357186	0.000147367	P2RY8/P2RY10/GPR174/GPR65/GPR35/AKAP13/APOA1	7
MEGreen	BP	GO:0007093	mitotic cell cycle checkpoint	16/496	165/18670	8.67414e-06	0.0368304	0.000151158	CASP2/NDC80/BUB1/CENPF/MAD2L1/BUB1B/E2F8/CDK1/CDC20/ORC1/PLK1/EME1/E2F1/TOP2A/BRCA1/CDK2	16
MEGreen	BP	GO:0050864	regulation of B cell activation	17/496	184/18670	8.73753e-06	0.0370996	0.00015147	PTPN6/SAMSN1/TNFSF13B/GPR183/LYN/SASH3/BTK/BANK1/VAV3/PTPRC/INPP5D/CD74/CARD11/TNFRSF13B/IKZF3/SYK/NCKAP1L	17
MEGreen	BP	GO:0051235	maintenance of location	24/496	330/18670	8.99818e-06	0.0382063	0.00015518	ITPR2/CD4/PTPN6/P2RY6/SRI/SCIN/LYN/SLC8A1/NFKBIE/PTK2B/CLIC2/PLCB2/BARD1/PTPRC/MYO5A/PLCG2/P2RX7/PLCG1/NTSR1/LCK/APOA1/IKBKE/CCR7/HEXB	24
MEGreen	BP	GO:0002573	myeloid leukocyte differentiation	18/496	204/18670	9.0758e-06	0.0385359	0.000155712	HCLS1/MYH9/CD4/GPR183/TNFSF11/TGFBR2/IRF4/LYN/KIT/SPI1/BATF/CASP8/INPP5D/CD74/PIK3CD/C1QC/RASSF2/CCR7	18
MEGreen	BP	GO:1990868	response to chemokine	12/496	97/18670	9.95083e-06	0.0422512	0.000168982	CCR2/CCR8/CX3CR1/CCR4/PTK2B/CXCR4/GPR35/CCL4/CCL5/CXCR5/CCR7/DOCK8	12
MEGreen	BP	GO:1990869	cellular response to chemokine	12/496	97/18670	9.95083e-06	0.0422512	0.000168982	CCR2/CCR8/CX3CR1/CCR4/PTK2B/CXCR4/GPR35/CCL4/CCL5/CXCR5/CCR7/DOCK8	12
MEGreen	BP	GO:0030890	positive regulation of B cell proliferation	8/496	41/18670	1.03587e-05	0.043983	0.000174529	TNFSF13B/GPR183/SASH3/VAV3/PTPRC/CD74/CARD11/NCKAP1L	8
MEGreen	BP	GO:1902850	microtubule cytoskeleton organization involved in mitosis	14/496	131/18670	1.03823e-05	0.0440833	0.000174529	NDC80/BIRC5/NEK2/KIF4A/MAD2L1/TACC3/NUSAP1/NUF2/CDC20/STIL/KIF23/PLK1/MYBL2/TACC1	14
MEGreen	BP	GO:0001782	B cell homeostasis	7/496	30/18670	1.07229e-05	0.0455294	0.000178451	TNFSF13B/LYN/DOCK11/DOCK10/CD74/TNFRSF13B/NCKAP1L	7
MEGreen	BP	GO:0046640	regulation of alpha-beta T cell proliferation	7/496	30/18670	1.07229e-05	0.0455294	0.000178451	TGFBR2/CCR2/PTPRC/CD3E/ZAP70/CD274/SYK	7
MEGreen	BP	GO:0007091	metaphase/anaphase transition of mitotic cell cycle	9/496	54/18670	1.12608e-05	0.0478133	0.000186471	NDC80/BUB1/CENPF/MAD2L1/TACC3/BUB1B/DLGAP5/CDC20/PLK1	9
MEGreen	BP	GO:0033627	cell adhesion mediated by integrin	10/496	68/18670	1.16848e-05	0.0496136	0.000192534	PTPN6/LYN/SWAP70/LPXN/ITGB2/ITGA4/CCL5/CD3E/SYK/NCKAP1L	10
MEGreen	CC	GO:0000793	condensed chromosome	26/510	223/19717	1.57286e-10	6.77902e-08	5.01659e-08	NCAPH2/SKA3/NDC80/BUB1/BIRC5/CENPF/NEK2/CENPW/ERCC6L/HMGB2/MAD2L1/NCAPG/BUB1B/INCENP/NUF2/ITGB3BP/SMC4/FANCD2/PLK1/SPAG5/RASSF2/NCAPH/TOP2A/BRCA1/SMC2/CDK2	26
MEGreen	CC	GO:0009897	external side of plasma membrane	33/510	393/19717	3.24055e-09	1.39668e-06	5.16783e-07	LAG3/CD4/CD200R1/ICOSLG/CSF2RA/TGFBR2/CCR2/CCR8/CX3CR1/CCR4/CD83/CD226/IL2RG/CD40LG/KIT/CD5/ITGB2/CXCR4/PTPRC/TF/PDCD1/CD74/P2RX7/CD3E/CD3D/CXCR5/CD244/CD79B/CCR7/BTN1A1/IL7R/CD274/B4GALT1	33
MEGreen	CC	GO:0000779	condensed chromosome, centromeric region	17/510	118/19717	1.00046e-08	4.31198e-06	9.52896e-07	SKA3/NDC80/BUB1/BIRC5/CENPF/NEK2/CENPW/ERCC6L/MAD2L1/NCAPG/BUB1B/INCENP/NUF2/ITGB3BP/PLK1/SPAG5/RASSF2	17
MEGreen	CC	GO:0000777	condensed chromosome kinetochore	16/510	105/19717	1.19505e-08	5.15067e-06	9.52896e-07	SKA3/NDC80/BUB1/BIRC5/CENPF/NEK2/CENPW/ERCC6L/MAD2L1/BUB1B/INCENP/NUF2/ITGB3BP/PLK1/SPAG5/RASSF2	16
MEGreen	CC	GO:0045121	membrane raft	27/510	315/19717	5.85007e-08	2.52138e-05	3.07471e-06	CNTN1/CD4/RFTN1/TGFBR2/CD226/LYN/PTK2B/BTK/HPSE/KIF18A/FAS/ITGB2/CASP8/PTPRC/LRP8/INPP5D/STOML1/LCP2/CARD11/CORO1C/NTSR1/RGS19/EFHD2/LCK/CBL/KCNA3/ZAP70	27
MEGreen	CC	GO:0098857	membrane microdomain	27/510	316/19717	6.24494e-08	2.69157e-05	3.07471e-06	CNTN1/CD4/RFTN1/TGFBR2/CD226/LYN/PTK2B/BTK/HPSE/KIF18A/FAS/ITGB2/CASP8/PTPRC/LRP8/INPP5D/STOML1/LCP2/CARD11/CORO1C/NTSR1/RGS19/EFHD2/LCK/CBL/KCNA3/ZAP70	27
MEGreen	CC	GO:0031252	cell leading edge	31/510	403/19717	7.37088e-08	3.17685e-05	3.07471e-06	SH3BP1/RAC2/MYH9/SAMSN1/TIAM1/LCP1/MYO1G/APBB1IP/NEDD9/MTSS1/ACTR2/EEF1A1/PTK2B/ARHGEF6/KIF18A/SWAP70/PTPRJ/ACTN1/WIPF1/ACTR3/CXCR4/ARPC5/PSTPIP1/MYO5A/CORO1C/AIF1L/LIMK1/PLCG1/KCNA2/IQGAP2/DOCK8	31
MEGreen	CC	GO:0000776	kinetochore	17/510	135/19717	7.71214e-08	3.32393e-05	3.07471e-06	SKA3/NDC80/BUB1/BIRC5/CENPF/NEK2/CENPW/ERCC6L/MAD2L1/BUB1B/KIF18A/INCENP/NUF2/ITGB3BP/PLK1/SPAG5/RASSF2	17
MEGreen	CC	GO:0005819	spindle	28/510	347/19717	1.187e-07	5.11595e-05	4.20655e-06	MYH9/DDX11/LRMP/SKA3/KIF15/NEDD9/BIRC5/CENPF/NEK2/KIF4A/MAD2L1/TACC3/BUB1B/KIF18A/INCENP/NUSAP1/DLGAP5/CDK1/CDC7/CDC20/ECT2/KIF23/SHCBP1/KIF20A/PLK1/RAB11FIP4/SPAG5/KIF18B	28
MEGreen	CC	GO:0098589	membrane region	27/510	328/19717	1.33721e-07	5.76337e-05	4.26499e-06	CNTN1/CD4/RFTN1/TGFBR2/CD226/LYN/PTK2B/BTK/HPSE/KIF18A/FAS/ITGB2/CASP8/PTPRC/LRP8/INPP5D/STOML1/LCP2/CARD11/CORO1C/NTSR1/RGS19/EFHD2/LCK/CBL/KCNA3/ZAP70	27
MEGreen	CC	GO:0000775	chromosome, centromeric region	20/510	193/19717	1.50654e-07	6.49319e-05	4.36824e-06	SKA3/IKZF1/NDC80/BUB1/BIRC5/CENPF/NEK2/CENPW/ERCC6L/MAD2L1/NCAPG/BUB1B/KIF18A/INCENP/NUF2/ITGB3BP/CENPP/PLK1/SPAG5/RASSF2	20
MEGreen	CC	GO:0009898	cytoplasmic side of plasma membrane	17/510	154/19717	5.26634e-07	0.000226979	1.39974e-05	TIAM1/ESYT2/LYN/TRAF5/PTK2B/BLK/KIT/GNG2/PTPRC/RGS1/LITAF/GNAZ/NTSR1/LCK/PTPN7/PTPN22/MATK	17
MEGreen	CC	GO:0000940	condensed chromosome outer kinetochore	6/510	14/19717	7.32091e-07	0.000315531	1.79614e-05	SKA3/NDC80/BUB1/CENPF/BUB1B/PLK1	6
MEGreen	CC	GO:0098562	cytoplasmic side of membrane	18/510	178/19717	9.02973e-07	0.000389181	2.05715e-05	TIAM1/ESYT2/LYN/TRAF5/EEF1A1/PTK2B/BLK/KIT/GNG2/PTPRC/RGS1/LITAF/GNAZ/NTSR1/LCK/PTPN7/PTPN22/MATK	18
MEGreen	CC	GO:0098687	chromosomal region	26/510	349/19717	1.53232e-06	0.000660431	3.2582e-05	MCM5/SKA3/IKZF1/NDC80/BUB1/BIRC5/CENPF/NEK2/CENPW/MCM3/ERCC6L/MAD2L1/NCAPG/BUB1B/KIF18A/INCENP/CDK1/DNA2/NUF2/ORC1/ITGB3BP/CENPP/PLK1/SPAG5/RASSF2/CDK2	26
MEGreen	CC	GO:0030496	midbody	17/510	173/19717	2.68859e-06	0.00115878	5.35949e-05	DDX11/ANLN/BIRC5/CENPF/NEK2/KIF4A/INCENP/CDK1/ECT2/KIF23/SHCBP1/KIF20A/PLK1/RAB11FIP4/SPAG5/TACC1/MICAL1	17
MEGreen	CC	GO:0030027	lamellipodium	18/510	193/19717	2.91114e-06	0.0012547	5.374e-05	SH3BP1/RAC2/MYO1G/APBB1IP/NEDD9/ACTR2/PTK2B/ARHGEF6/SWAP70/ACTR3/ARPC5/PSTPIP1/CORO1C/LIMK1/PLCG1/KCNA2/IQGAP2/DOCK8	18
MEGreen	CC	GO:0001772	immunological synapse	8/510	36/19717	3.03285e-06	0.00130716	5.374e-05	MYH9/RHOH/PTPRJ/CARD11/LCK/CD3E/ZAP70/GZMA	8
MEGreen	CC	GO:0042629	mast cell granule	6/510	22/19717	1.52482e-05	0.00657199	0.000255968	LYN/BTK/KIT/MILR1/PIK3CD/CBL	6
MEGreen	CC	GO:0005938	cell cortex	22/510	308/19717	1.87813e-05	0.00809474	0.000299512	HCLS1/SH3BP1/MYH9/ITPR2/SCIN/ANLN/NEDD9/ACTR2/DSTN/EEF1A1/PTK2B/RHOH/WIPF1/ACTR3/CYTIP/AKAP13/FCHSD1/ACTB/RHOF/CORO1C/CAP1/MYO9B	22
MEGreen	CC	GO:0030864	cortical actin cytoskeleton	11/510	90/19717	2.04985e-05	0.00883487	0.000311331	HCLS1/MYH9/ANLN/ACTR2/DSTN/EEF1A1/WIPF1/ACTR3/AKAP13/FCHSD1/CAP1	11
MEGreen	CC	GO:0019897	extrinsic component of plasma membrane	15/510	165/19717	2.62012e-05	0.0112927	0.000365526	TIAM1/ESYT2/LYN/SYTL3/SNAP91/PTK2B/BLK/GNG2/RGS1/TF/GNAZ/KPNA2/SYTL1/LCK/MATK	15
MEGreen	CC	GO:0005911	cell-cell junction	28/510	459/19717	2.69265e-05	0.0116053	0.000365526	SH3BP1/MYH9/CDCA3/PTPN6/TIAM1/DSG2/LYN/SLC8A1/THEMIS/FABP7/KIT/PTPRJ/ACTN1/ACTR3/ECT2/PRKCD/LCP2/ITK/MICALL2/P2RX7/PLCG1/PDZD3/CD3E/VANGL2/KCNA2/ZAP70/CNN2/B4GALT1	28
MEGreen	CC	GO:0000778	condensed nuclear chromosome kinetochore	5/510	15/19717	2.75049e-05	0.0118546	0.000365526	NDC80/BUB1/BUB1B/NUF2/PLK1	5
MEGreen	CC	GO:0030863	cortical cytoskeleton	12/510	116/19717	4.73258e-05	0.0203974	0.000603777	HCLS1/MYH9/ANLN/ACTR2/DSTN/EEF1A1/WIPF1/ACTR3/AKAP13/FCHSD1/ACTB/CAP1	12
MEGreen	CC	GO:0005766	primary lysosome	14/510	155/19717	5.19353e-05	0.0223841	0.000613504	LYZ/GLIPR1/LRMP/PRCP/ACTR2/FUCA2/HEXA/PRKCD/UNC13D/CAP1/VAT1/HEXB/SLCO4C1/B4GALT1	14
MEGreen	CC	GO:0042582	azurophil granule	14/510	155/19717	5.19353e-05	0.0223841	0.000613504	LYZ/GLIPR1/LRMP/PRCP/ACTR2/FUCA2/HEXA/PRKCD/UNC13D/CAP1/VAT1/HEXB/SLCO4C1/B4GALT1	14
MEGreen	CC	GO:0005871	kinesin complex	8/510	55/19717	7.93201e-05	0.034187	0.000903534	KIF15/DISC1/KIF4A/KIF18A/KIF23/KIF20A/KIF21B/KIF18B	8
MEGreen	MF	GO:0004896	cytokine receptor activity	19/500	96/17697	1.98755e-11	1.36743e-08	1.17998e-08	CSF2RB/IL17RA/CD4/CSF2RA/IL18R1/FLT3/CCR2/CCR8/CX3CR1/CCR4/IL2RG/CXCR4/GPR35/CD74/IL21R/IL10RA/CXCR5/CCR7/IL7R	19
MEGreen	MF	GO:0004715	non-membrane spanning protein tyrosine kinase activity	13/500	46/17697	2.71879e-10	1.87053e-07	8.0705e-08	LYN/SLA/PTK2B/BLK/BTK/TXK/PRKCD/ITK/LCK/MATK/ZAP70/JAK3/SYK	13
MEGreen	MF	GO:0035586	purinergic receptor activity	9/500	25/17697	1.45818e-08	1.00323e-05	2.88566e-06	GPR34/P2RY8/P2RY6/P2RY10/GPR171/P2RX7/P2RX4/PTAFR/ADORA3	9
MEGreen	MF	GO:0001614	purinergic nucleotide receptor activity	8/500	20/17697	3.5876e-08	2.46827e-05	4.2598e-06	GPR34/P2RY8/P2RY6/P2RY10/GPR171/P2RX7/P2RX4/PTAFR	8
MEGreen	MF	GO:0016502	nucleotide receptor activity	8/500	20/17697	3.5876e-08	2.46827e-05	4.2598e-06	GPR34/P2RY8/P2RY6/P2RY10/GPR171/P2RX7/P2RX4/PTAFR	8
MEGreen	MF	GO:0004713	protein tyrosine kinase activity	17/500	134/17697	2.37936e-07	0.0001637	2.35431e-05	FLT3/LYN/SLA/MERTK/PTK2B/BLK/BTK/KIT/TXK/PRKCD/ITK/CAMKK2/LCK/MATK/ZAP70/JAK3/SYK	17
MEGreen	MF	GO:0001637	G protein-coupled chemoattractant receptor activity	8/500	26/17697	3.83112e-07	0.000263581	2.84309e-05	CCR2/CCR8/CX3CR1/CCR4/CXCR4/GPR35/CXCR5/CCR7	8
MEGreen	MF	GO:0004950	chemokine receptor activity	8/500	26/17697	3.83112e-07	0.000263581	2.84309e-05	CCR2/CCR8/CX3CR1/CCR4/CXCR4/GPR35/CXCR5/CCR7	8
MEGreen	MF	GO:0030695	GTPase regulator activity	26/500	304/17697	5.69868e-07	0.000392069	3.26813e-05	ARHGDIB/SH3BP1/RP2/RGS20/TAGAP/ARHGEF6/RHOH/ARAP2/RIN3/ARHGAP19/ARHGAP15/VAV3/RGS1/RGS18/DEPDC1/ECT2/DOCK2/ADAP2/RGS9/PREX1/ARHGAP25/ARHGAP27/MYO9B/IQGAP2/NCKAP1L/GMIP	26
MEGreen	MF	GO:0019955	cytokine binding	16/500	128/17697	6.58773e-07	0.000453236	3.26813e-05	CD4/CSF2RA/IL18R1/TGFBR2/CCR2/CCR8/CX3CR1/CCR4/IL2RG/KIT/ITGA4/CXCR4/CD74/IL10RA/CXCR5/CCR7	16
MEGreen	MF	GO:0017048	Rho GTPase binding	19/500	177/17697	6.63371e-07	0.000456399	3.26813e-05	ARHGDIB/SH3BP1/TIAM1/ANLN/DOCK11/ARHGEF6/RHOH/FMNL2/VAV3/ECT2/AKAP13/DOCK2/CORO1C/VAV2/PREX1/MYO9B/IQGAP2/CDC42SE2/NCKAP1L	19
MEGreen	MF	GO:0001608	G protein-coupled nucleotide receptor activity	6/500	13/17697	7.15627e-07	0.000492352	3.26813e-05	GPR34/P2RY8/P2RY6/P2RY10/GPR171/PTAFR	6
MEGreen	MF	GO:0045028	G protein-coupled purinergic nucleotide receptor activity	6/500	13/17697	7.15627e-07	0.000492352	3.26813e-05	GPR34/P2RY8/P2RY6/P2RY10/GPR171/PTAFR	6
MEGreen	MF	GO:0051015	actin filament binding	20/500	198/17697	8.96164e-07	0.000616561	3.76152e-05	HCLS1/MYH9/MYH6/LCP1/SCIN/ACTR2/DSTN/ACTN1/WIPF1/ACTR3/ARPC5/PSTPIP1/MYO5A/MICALL2/ARPC1B/CORO7/CORO1C/AIF1L/MICAL1/IQGAP2	20
MEGreen	MF	GO:0005096	GTPase activator activity	24/500	273/17697	9.50383e-07	0.000653863	3.76152e-05	ARHGDIB/SH3BP1/RP2/RGS20/TAGAP/ARHGEF6/ARAP2/RIN3/ARHGAP19/ARHGAP15/VAV3/RGS1/RGS18/DEPDC1/ECT2/DOCK2/ADAP2/RGS9/PREX1/ARHGAP25/ARHGAP27/MYO9B/NCKAP1L/GMIP	24
MEGreen	MF	GO:0060589	nucleoside-triphosphatase regulator activity	27/500	344/17697	1.83979e-06	0.00126577	6.82658e-05	ARHGDIB/SH3BP1/RP2/RGS20/TAGAP/ARHGEF6/RHOH/ARAP2/RIN3/ARHGAP19/ARHGAP15/VAV3/RGS1/RGS18/DEPDC1/ECT2/DOCK2/ADAP2/RGS9/PREX1/ARHGAP25/NCAPH/ARHGAP27/MYO9B/IQGAP2/NCKAP1L/GMIP	27
MEGreen	MF	GO:0019956	chemokine binding	8/500	32/17697	2.22156e-06	0.00152844	7.52197e-05	CCR2/CCR8/CX3CR1/CCR4/ITGA4/CXCR4/CXCR5/CCR7	8
MEGreen	MF	GO:0016493	C-C chemokine receptor activity	7/500	23/17697	2.2806e-06	0.00156905	7.52197e-05	CCR2/CCR8/CX3CR1/CCR4/CXCR4/CXCR5/CCR7	7
MEGreen	MF	GO:0019957	C-C chemokine binding	7/500	24/17697	3.14161e-06	0.00216143	9.81644e-05	CCR2/CCR8/CX3CR1/CCR4/CXCR4/CXCR5/CCR7	7
MEGreen	MF	GO:0017124	SH3 domain binding	15/500	130/17697	4.05749e-06	0.00279155	0.000120443	HCLS1/SH3BP1/PTPN6/ELMO1/LYN/WIPF1/INPP5D/ELMO3/NCF1/CBL/CD3E/MICAL1/PTPN22/ARHGAP27/OSTF1	15
MEGreen	MF	GO:0003779	actin binding	30/500	431/17697	5.74614e-06	0.00395334	0.000162447	HCLS1/MYH9/MYH6/LCP1/MYO1G/SCIN/ANLN/MTSS1/ACTR2/DSTN/KIF18A/ACTN1/WIPF1/ACTR3/CXCR4/FMNL2/ARPC5/PSTPIP1/MYO5A/MICALL2/ARPC1B/CORO7/CORO1C/AIF1L/CAP1/MICAL1/MYO1F/CNN2/MYO9B/IQGAP2	30
MEGreen	MF	GO:0004674	protein serine/threonine kinase activity	30/500	439/17697	8.24596e-06	0.00567322	0.000222523	PHKA2/CDK14/TGFBR2/DCLK3/STK17A/C8orf44-SGK3/SGK3/BUB1/NEK2/PRKD3/RPS6KA2/PTK2B/PBK/PRKG2/BUB1B/CDK1/CDC7/AKAP13/PRKCD/STK10/GRK6/PRKCB/PLK1/CAMKK2/LIMK1/IKBKE/MAST3/MAP3K1/SYK/CDK2	30
MEGreen	MF	GO:0001784	phosphotyrosine residue binding	8/500	40/17697	1.33161e-05	0.00916151	0.000343721	PTPN6/SAMSN1/PLCG2/VAV2/LCK/CBL/ZAP70/SYK	8
MEGreen	MF	GO:0017016	Ras GTPase binding	29/500	429/17697	1.4305e-05	0.00984186	0.000353861	ARHGDIB/SH3BP1/TIAM1/ANLN/BIRC5/SYTL3/DOCK11/ARHGEF6/RHOH/RIN3/RASGEF1A/FMNL2/VAV3/ECT2/MYO5A/AKAP13/DOCK2/MICALL2/CORO1C/VAV2/UNC13D/RAB11FIP4/PREX1/SYTL1/MICAL1/MYO9B/IQGAP2/CDC42SE2/NCKAP1L	29
MEGreen	MF	GO:0031267	small GTPase binding	29/500	443/17697	2.59502e-05	0.0178538	0.00061625	ARHGDIB/SH3BP1/TIAM1/ANLN/BIRC5/SYTL3/DOCK11/ARHGEF6/RHOH/RIN3/RASGEF1A/FMNL2/VAV3/ECT2/MYO5A/AKAP13/DOCK2/MICALL2/CORO1C/VAV2/UNC13D/RAB11FIP4/PREX1/SYTL1/MICAL1/MYO9B/IQGAP2/CDC42SE2/NCKAP1L	29
MEGreen	MF	GO:1990782	protein tyrosine kinase binding	11/500	93/17697	6.18652e-05	0.0425632	0.00141263	CD4/TRAT1/CD247/TIAM1/NEDD9/BANK1/BLNK/PITPNM2/PLCG1/DOK2/CBL	11
MEMagenta	BP	GO:0042176	regulation of protein catabolic process	18/206	381/18670	2.48543e-07	0.000799813	0.000710049	TIMP3/USP25/MYCBP2/ANKIB1/PTPN3/SDCBP/RNF139/FYN/BAG2/ODC1/FBXW7/ASB5/CD81/ANXA2/MAP1A/CHFR/MDM4/FLNA	18
MEMagenta	BP	GO:0007409	axonogenesis	19/206	468/18670	1.13957e-06	0.00366714	0.00162779	PRKCQ/PLXNB2/APP/EFNB2/MYCBP2/ITGB1/SPTBN1/FEZ2/FYN/FZD3/PALLD/SIPA1L1/VCL/RAPH1/NEXN/MAP1A/MYH10/DOK5/CNP	19
MEMagenta	BP	GO:0042177	negative regulation of protein catabolic process	10/206	132/18670	2.08406e-06	0.00670651	0.00198461	TIMP3/USP25/MYCBP2/PTPN3/SDCBP/FYN/ANXA2/MAP1A/MDM4/FLNA	10
MEMagenta	BP	GO:0007411	axon guidance	13/206	276/18670	1.26085e-05	0.040574	0.00690519	PRKCQ/PLXNB2/APP/EFNB2/MYCBP2/SPTBN1/FEZ2/FYN/FZD3/PALLD/NEXN/MYH10/DOK5	13
MEMagenta	BP	GO:0097485	neuron projection guidance	13/206	277/18670	1.31026e-05	0.0421641	0.00690519	PRKCQ/PLXNB2/APP/EFNB2/MYCBP2/SPTBN1/FEZ2/FYN/FZD3/PALLD/NEXN/MYH10/DOK5	13
MEMagenta	CC	GO:0005924	cell-substrate adherens junction	23/214	408/19717	1.19959e-10	4.03063e-08	1.9601e-08	FLNC/TSPAN9/EFNB2/ITGB1/VIM/YES1/SDCBP/PALLD/CD81/CD151/VCL/NRAP/NCKAP1/ITGA6/NEXN/JAK1/LIMS2/PXN/TNC/GNA13/HSPG2/HSPA8/FLNA	23
MEMagenta	CC	GO:0030055	cell-substrate junction	23/214	412/19717	1.45476e-10	4.88799e-08	1.9601e-08	FLNC/TSPAN9/EFNB2/ITGB1/VIM/YES1/SDCBP/PALLD/CD81/CD151/VCL/NRAP/NCKAP1/ITGA6/NEXN/JAK1/LIMS2/PXN/TNC/GNA13/HSPG2/HSPA8/FLNA	23
MEMagenta	CC	GO:0005925	focal adhesion	22/214	405/19717	6.25807e-10	2.10271e-07	5.62128e-08	FLNC/TSPAN9/EFNB2/ITGB1/VIM/YES1/SDCBP/PALLD/CD81/CD151/VCL/NCKAP1/ITGA6/NEXN/JAK1/LIMS2/PXN/TNC/GNA13/HSPG2/HSPA8/FLNA	22
MEMagenta	CC	GO:0005911	cell-cell junction	18/214	459/19717	2.90515e-06	0.00097613	0.000175509	MAGI2/APP/ITGB1/BVES/RAPGEF2/WDR1/DLG5/VCL/NRAP/ITGA6/ABCB11/LIMS2/ANXA2/MYO1E/ARHGAP17/CLIC4/FLNA/TJP2	18
MEMagenta	CC	GO:0101031	chaperone complex	5/214	22/19717	3.25652e-06	0.00109419	0.000175509	CCT5/BAG2/BAG3/HSPB8/HSPA8	5
MEMagenta	CC	GO:0030016	myofibril	12/214	224/19717	6.46293e-06	0.00217154	0.000290265	FLNC/ABRA/SPTBN1/PALLD/MYOD1/VCL/SYNPO2L/ANKRD1/NRAP/BAG3/NEXN/FLNA	12
MEMagenta	CC	GO:0043292	contractile fiber	12/214	234/19717	1.00597e-05	0.00338004	0.000387259	FLNC/ABRA/SPTBN1/PALLD/MYOD1/VCL/SYNPO2L/ANKRD1/NRAP/BAG3/NEXN/FLNA	12
MEMagenta	CC	GO:0044449	contractile fiber part	11/214	221/19717	3.11534e-05	0.0104675	0.00104938	FLNC/ABRA/SPTBN1/PALLD/VCL/SYNPO2L/ANKRD1/NRAP/BAG3/NEXN/FLNA	11
MEMagenta	CC	GO:0005604	basement membrane	7/214	95/19717	7.91869e-05	0.0266068	0.00218925	TIMP3/CD151/ITGA6/ANXA2/TNC/VWA1/HSPG2	7
MEMagenta	CC	GO:0030017	sarcomere	10/214	204/19717	8.12417e-05	0.0272972	0.00218925	FLNC/ABRA/SPTBN1/PALLD/SYNPO2L/ANKRD1/NRAP/BAG3/NEXN/FLNA	10
MEMagenta	CC	GO:0098858	actin-based cell projection	10/214	208/19717	9.54409e-05	0.0320681	0.00233807	APP/ITGB1/SLC4A7/FZD3/RAPH1/ITGA6/MYO7B/HOMER2/CLIC4/CNP	10
MEMagenta	CC	GO:0031252	cell leading edge	14/214	403/19717	0.000137655	0.046252	0.00309119	APP/ITGB1/VIM/SLC39A6/SPTBN1/NRBP1/PALLD/SLC1A2/NCKAP1/RAPH1/ANXA2/PXN/MYH10/KSR1	14
MEMagenta	MF	GO:0003779	actin binding	18/202	431/17697	2.35356e-06	0.00109441	0.000968676	FLNC/ITGB1/ABRA/SPTBN1/VASH2/PALLD/KLHL5/WDR1/VCL/SYNPO2L/NRAP/NEXN/MYO7B/MYO1E/HOMER2/MAP1A/MYH10/FLNA	18
MEMagenta	MF	GO:0048156	tau protein binding	6/202	45/17697	1.15423e-05	0.00536718	0.00237529	FYN/BAG2/ROCK2/HSPA2/MAP1A/PPP2CA	6
MEMagenta	MF	GO:0051087	chaperone binding	8/202	102/17697	2.19748e-05	0.0102183	0.00301479	BAG2/HSPA2/BAG3/DNAJB4/DNAJA4/KSR1/HSPA8/DNAJB5	8
MEMagenta	MF	GO:0030551	cyclic nucleotide binding	5/202	36/17697	5.21303e-05	0.0242406	0.00536394	BVES/RAPGEF2/PRKG1/PRKAR1A/CNP	5
MEYellow	BP	GO:0016236	macroautophagy	31/605	295/18670	9.1264e-09	4.22552e-05	3.68034e-05	HDAC10/GABARAPL1/PIK3R4/FYCO1/VPS4B/NPC1/RB1CC1/ATP6V1C1/EXOC1/SCFD1/BNIP3/STAM2/PRKAA2/PIK3CA/NEDD4/VDAC1/TSC1/CHMP6/DYNLL2/MAP1LC3A/CSNK2A1/MTOR/BNIP3L/FEZ1/PIK3C2B/PIP4K2B/NBR1/PRKAA1/UBQLN1/PLAA/CAPN1	31
MEYellow	BP	GO:0006914	autophagy	41/605	496/18670	4.30914e-08	0.000199513	5.7924e-05	HDAC10/GABARAPL1/FOXO1/PIK3R4/FYCO1/VPS4B/NPC1/RB1CC1/ATP6V1C1/EXOC1/EIF4G2/VPS18/SCFD1/PSAP/BNIP3/SH3BP4/STAM2/PRKAA2/ATG4C/PIK3CB/PIK3CA/NEDD4/VDAC1/TSC1/FOXK2/CHMP6/CLTC/DYNLL2/MAP1LC3A/CSNK2A1/MTOR/BNIP3L/ZMPSTE24/FEZ1/PIK3C2B/PIP4K2B/NBR1/PRKAA1/UBQLN1/PLAA/CAPN1	41
MEYellow	BP	GO:0061919	process utilizing autophagic mechanism	41/605	496/18670	4.30914e-08	0.000199513	5.7924e-05	HDAC10/GABARAPL1/FOXO1/PIK3R4/FYCO1/VPS4B/NPC1/RB1CC1/ATP6V1C1/EXOC1/EIF4G2/VPS18/SCFD1/PSAP/BNIP3/SH3BP4/STAM2/PRKAA2/ATG4C/PIK3CB/PIK3CA/NEDD4/VDAC1/TSC1/FOXK2/CHMP6/CLTC/DYNLL2/MAP1LC3A/CSNK2A1/MTOR/BNIP3L/ZMPSTE24/FEZ1/PIK3C2B/PIP4K2B/NBR1/PRKAA1/UBQLN1/PLAA/CAPN1	41
MEYellow	BP	GO:0046486	glycerolipid metabolic process	34/605	414/18670	7.25398e-07	0.00335859	0.000731316	PNPLA8/LPCAT3/ABHD5/PIK3R4/GPCPD1/SERINC1/LPIN1/HADHA/ACSL4/DAGLA/CPT1A/CAT/DGKZ/DDHD1/PIK3CB/PIK3CA/PIGB/PLA2G15/LPCAT2/MGLL/CAV3/PLA2G10/AGPAT2/PIK3R6/DGKE/CSNK2A1/CDS2/FABP3/SERINC2/MFSD2A/PIK3C2B/PIP4K2B/SLC44A1/SLC27A1	34
MEYellow	BP	GO:0019216	regulation of lipid metabolic process	33/605	410/18670	1.64752e-06	0.00762801	0.00132877	ABCD2/ADIPOR2/IRS2/RB1/SMARCD3/ABHD5/PIK3R4/RDH10/GRHL1/FDFT1/CPT1A/DGKZ/PSAP/SORBS1/PRKAA2/RORA/TNFAIP8L3/MBTPS1/LONP2/ACACB/RXRA/DAB2IP/PIK3R6/NCOR1/MTOR/FABP3/ZMPSTE24/LDLRAP1/PPARD/NFE2L1/PRKAA1/ABCA1/SLC27A1	33
MEYellow	BP	GO:0031331	positive regulation of cellular catabolic process	30/605	361/18670	2.5684e-06	0.0118917	0.00148066	ABCD2/MDM2/IRS2/FOXO1/NUB1/ABHD5/FYCO1/RNF144A/EGF/FBXL5/CPT1A/PRR5L/ENTPD5/CPEB3/BNIP3/SH3BP4/PRKAA2/PIK3CB/PIAS1/EDEM1/CAV3/CNOT8/TSC1/DAB2IP/PTPN1/BNIP3L/PIP4K2B/INSR/PRKAA1/UBQLN1	30
MEYellow	BP	GO:0010256	endomembrane system organization	34/605	438/18670	2.57019e-06	0.0119	0.00148066	GOLGB1/ABCD2/RAB18/AKAP9/SNX10/DNAJC13/VPS4B/LPIN1/CLCN3/ANK2/TMEM33/VPS18/GOLGA5/BAG5/PSAP/OBSL1/CLASP1/STAM2/PDCD10/RAB27A/AKTIP/CAV3/ARL6IP1/SURF4/NDEL1/CHMP6/CDC42/ZMPSTE24/PACSIN1/LEMD2/LMAN1/GAK/ABCA1/TMED7	34
MEYellow	BP	GO:0007034	vacuolar transport	17/605	142/18670	3.58957e-06	0.0166197	0.00180943	NDFIP2/TMEM106B/PIK3R4/VPS4B/NPC1/SNX16/DENND3/IGF2R/RHOB/HGSNAT/VPS18/PSAP/AP3M1/NEDD4/AKTIP/CHMP6/GAK	17
MEYellow	BP	GO:0008654	phospholipid biosynthetic process	24/605	260/18670	4.38708e-06	0.0203122	0.00185586	LPCAT3/ABHD5/PIK3R4/SERINC1/LPIN1/DGKZ/DDHD1/PIK3CB/PIK3CA/PIGB/LPCAT2/PLA2G10/AGPAT2/PIK3R6/DGKE/CSNK2A1/CDS2/FABP3/MFSD2A/PIK3C2B/PPARD/PIP4K2B/SLC44A1/SLC27A1	24
MEYellow	BP	GO:0006644	phospholipid metabolic process	33/605	430/18670	4.60211e-06	0.0213078	0.00185586	PNPLA8/LPCAT3/ABHD5/PIK3R4/GPCPD1/SERINC1/LPIN1/HADHA/FDFT1/DGKZ/DDHD1/PIK3CB/PIK3CA/PIGB/TNFAIP8L3/PLA2G15/LPCAT2/PLA2G10/AGPAT2/DAB2IP/PIK3R6/DGKE/CSNK2A1/CDS2/FABP3/SERINC2/MFSD2A/PIK3C2B/PPARD/PIP4K2B/SLC44A1/PLAA/SLC27A1	33
MEYellow	BP	GO:0006650	glycerophospholipid metabolic process	27/605	319/18670	5.78702e-06	0.0267939	0.00199859	PNPLA8/LPCAT3/ABHD5/PIK3R4/GPCPD1/SERINC1/LPIN1/HADHA/DGKZ/DDHD1/PIK3CB/PIK3CA/PIGB/PLA2G15/LPCAT2/PLA2G10/AGPAT2/PIK3R6/CSNK2A1/CDS2/FABP3/SERINC2/MFSD2A/PIK3C2B/PIP4K2B/SLC44A1/SLC27A1	27
MEYellow	BP	GO:0007033	vacuole organization	18/605	163/18670	5.94727e-06	0.0275358	0.00199859	GABARAPL1/RAB20/CLN5/TMEM106B/VPS4B/RB1CC1/TMEM165/ACP2/VPS18/SCFD1/MBTPS1/AKTIP/MAP1LC3A/FEZ1/PIK3C2B/PIP4K2B/UBQLN1/ABCA1	18
MEYellow	BP	GO:0010975	regulation of neuron projection development	36/605	499/18670	6.89633e-06	0.03193	0.00213926	MDM2/CDKL5/RAP2A/TMEM106B/ALK/VEGFA/KIDINS220/FRMD7/MCF2/CD38/BAG5/ZNF365/CPEB3/OBSL1/SEMA5B/DNM3/TNIK/SERPINI1/NEDD4/TWF2/PLXNB1/RRN3/CRKL/TSC1/DAB2IP/NDEL1/PMP22/SS18L1/MTOR/FEZ1/PLXNA2/PACSIN1/SEMA6B/GAK/PLAA/SEMA6A	36
MEYellow	BP	GO:0007041	lysosomal transport	14/605	106/18670	8.23117e-06	0.0381103	0.0023133	TMEM106B/VPS4B/NPC1/SNX16/DENND3/IGF2R/RHOB/HGSNAT/VPS18/PSAP/AP3M1/NEDD4/AKTIP/GAK	14
MEYellow	BP	GO:0009896	positive regulation of catabolic process	32/605	423/18670	8.60469e-06	0.0398397	0.0023133	ABCD2/MDM2/IRS2/FOXO1/NUB1/ABHD5/FYCO1/RNF144A/EGF/FBXL5/CPT1A/PRR5L/ENTPD5/CPEB3/BNIP3/SH3BP4/PRKAA2/PIK3CB/NEDD4/PIAS1/EDEM1/CAV3/CNOT8/TSC1/DAB2IP/CSNK2A1/PTPN1/BNIP3L/PIP4K2B/INSR/PRKAA1/UBQLN1	32
MEYellow	CC	GO:0005770	late endosome	28/624	256/19717	1.23751e-08	6.6454e-06	5.62739e-06	RAB9A/NDFIP2/TMEM106B/PIK3R4/FYCO1/EGFR/VPS4B/NPC1/SNX16/DERL1/IGF2R/KIDINS220/LAPTM4A/RHOB/CLCN3/TMEM165/VPS18/GNPNAT1/PSAP/OSBPL11/RAB27A/ARL8B/CLTCL1/MMD/CHMP6/MAP1LC3A/SDF4/NBR1	28
MEYellow	CC	GO:0031902	late endosome membrane	15/624	134/19717	2.28405e-05	0.0122654	0.00379263	NDFIP2/TMEM106B/VPS4B/NPC1/SNX16/LAPTM4A/RHOB/CLCN3/TMEM165/VPS18/OSBPL11/RAB27A/ARL8B/MMD/CHMP6	15
MEYellow	CC	GO:0000151	ubiquitin ligase complex	23/624	282/19717	3.52367e-05	0.0189221	0.00379263	MKLN1/FBXL3/KLHL7/CUL1/DCAF13/DERL1/FBXO32/YPEL5/FBXO48/WDR26/RNF144A/ASB12/PLRG1/UBE2D3/FBXL5/FBXO33/UBE2D1/NEDD4/CRBN/ANAPC5/TRPC4AP/SPSB1/UBE4B	23
MEYellow	CC	GO:0030117	membrane coat	12/624	96/19717	5.01782e-05	0.0269457	0.00379263	ARFGAP3/PICALM/IGF2R/SEC24B/VPS18/AP3M1/SEC24A/CLTCL1/CLTC/AP3M2/AP3S1/TMED7	12
MEYellow	CC	GO:0048475	coated membrane	12/624	96/19717	5.01782e-05	0.0269457	0.00379263	ARFGAP3/PICALM/IGF2R/SEC24B/VPS18/AP3M1/SEC24A/CLTCL1/CLTC/AP3M2/AP3S1/TMED7	12
MEYellow	CC	GO:0005774	vacuolar membrane	29/624	412/19717	5.53951e-05	0.0297472	0.00379263	GABARAPL1/CLN5/TMEM106B/DNAJC13/NPC1/ATP6V1C1/IGF2R/LAPTM4A/HGSNAT/EGF/TMEM165/ACP2/VPS18/ZFYVE26/PSAP/AP3M1/GNB4/TM6SF1/ARL8B/ABCC1/SURF4/MMD/SPAG9/CLTC/MAP1LC3A/YWHAB/MTOR/TRIM23/LNPEP	29
MEYellow	CC	GO:0010008	endosome membrane	32/624	479/19717	6.32775e-05	0.03398	0.00379263	TM9SF2/RAP2A/NDFIP2/TMEM106B/SNX10/DNAJC13/EGFR/VPS4B/NPC1/SNX16/RNF144A/LAPTM4A/RHOB/CLCN3/ANTXR2/UBE2D3/TMEM165/ZFYVE28/TRAF6/VPS18/GNPNAT1/FZD7/OSBPL11/STAM2/PLEKHB2/RAB27A/ARL8B/SNX8/MMD/CHMP6/CLTC/INSR	32
MEYellow	CC	GO:0120111	neuron projection cytoplasm	11/624	84/19717	6.67222e-05	0.0358298	0.00379263	GABARAPL1/CDKL5/DYNC1H1/AP3M1/UHMK1/SPG7/ARL8B/KIF3A/NDEL1/AP3M2/AP3S1	11
MEGreenyellow	BP	GO:0009409	response to cold	7/150	50/18670	1.40428e-07	0.000355985	0.000315446	TMEM135/UCP3/GMPR/EIF2AK3/NFKBIA/ACOT11/ADRB2	7
MEGreenyellow	BP	GO:0031667	response to nutrient levels	17/150	499/18670	5.64301e-07	0.0014305	0.000633799	TMEM135/UCP3/PDK4/KLF10/SESN1/FOXO3/EIF2AK3/PRKD1/GLUL/BBS2/ADRB2/STC2/FOXK2/BAIAP2/ULK2/PPM1D/AQP3	17
MEGreenyellow	BP	GO:0042594	response to starvation	10/150	191/18670	3.3613e-06	0.00852089	0.00202956	PDK4/KLF10/SESN1/FOXO3/EIF2AK3/PRKD1/GLUL/FOXK2/ULK2/PPM1D	10
MEGreenyellow	BP	GO:0048640	negative regulation of developmental growth	8/150	113/18670	3.61402e-06	0.00916153	0.00202956	GJA1/SEMA6D/BBS2/WWC1/ADRB2/STC2/ULK2/TP73	8
MEGreenyellow	BP	GO:0048871	multicellular organismal homeostasis	15/150	485/18670	8.73027e-06	0.0221312	0.00358857	PDK4/GRB10/GJA1/NR1H3/ELOVL1/ACOT11/BBS2/ADRB2/SCNN1G/INPP5K/TULP1/DRAM2/STK11/GADD45G/AQP3	15
MEGreenyellow	BP	GO:0043434	response to peptide hormone	14/150	436/18670	1.16185e-05	0.029453	0.00358857	ATP6V0A4/UCP3/PDK4/GRB10/LPIN2/GJA1/FOXO3/CXCL12/CISH/KLF15/STC2/BAIAP2/INPP5K/SLC25A33	14
MEGreenyellow	BP	GO:0032868	response to insulin	11/150	272/18670	1.27761e-05	0.0323874	0.00358857	ATP6V0A4/UCP3/PDK4/GRB10/LPIN2/FOXO3/CISH/KLF15/BAIAP2/INPP5K/SLC25A33	11
MEGreenyellow	BP	GO:1901653	cellular response to peptide	13/150	385/18670	1.42573e-05	0.0361422	0.00358857	ATP6V0A4/PDK4/GRB10/LPIN2/KLF10/FOXO3/KLF11/CISH/KLF15/ADRB2/BAIAP2/INPP5K/SLC25A33	13
MEGreenyellow	BP	GO:0033865	nucleoside bisphosphate metabolic process	8/150	140/18670	1.75729e-05	0.0445473	0.00358857	AASS/PDK4/ACSS1/PAPSS2/ELOVL1/ACOT11/PDP2/TPST2	8
MEGreenyellow	BP	GO:0033875	ribonucleoside bisphosphate metabolic process	8/150	140/18670	1.75729e-05	0.0445473	0.00358857	AASS/PDK4/ACSS1/PAPSS2/ELOVL1/ACOT11/PDP2/TPST2	8
MEGreenyellow	BP	GO:0034032	purine nucleoside bisphosphate metabolic process	8/150	140/18670	1.75729e-05	0.0445473	0.00358857	AASS/PDK4/ACSS1/PAPSS2/ELOVL1/ACOT11/PDP2/TPST2	8
METan	BP	GO:0070371	ERK1 and ERK2 cascade	14/117	317/18670	1.18741e-08	3.31999e-05	2.54855e-05	ARHGAP8/MYC/DUSP4/CD44/ZFP36L1/SPRED1/JUN/RGS14/LIF/CCL4/SRC/ERRFI1/EPHA2/KLF4	14
METan	BP	GO:0070372	regulation of ERK1 and ERK2 cascade	12/117	300/18670	4.05488e-07	0.00113375	0.000243789	ARHGAP8/DUSP4/CD44/SPRED1/JUN/RGS14/LIF/CCL4/SRC/ERRFI1/EPHA2/KLF4	12
METan	BP	GO:0018108	peptidyl-tyrosine phosphorylation	13/117	363/18670	4.58458e-07	0.00128185	0.000243789	TNFRSF1A/CD44/ADRA2A/CLK1/MST1R/HBEGF/SOCS1/LIF/SOCS3/SRC/ERRFI1/EPHA2/STAT3	13
METan	BP	GO:0018212	peptidyl-tyrosine modification	13/117	366/18670	5.03202e-07	0.00140695	0.000243789	TNFRSF1A/CD44/ADRA2A/CLK1/MST1R/HBEGF/SOCS1/LIF/SOCS3/SRC/ERRFI1/EPHA2/STAT3	13
METan	BP	GO:0050673	epithelial cell proliferation	14/117	434/18670	5.67925e-07	0.00158792	0.000243789	EDNRB/NR4A3/HAS2/MYC/VIP/BTBD10/ZFP36L1/THBS1/F3/JUN/ERRFI1/EPHA2/STAT3/VDR	14
METan	BP	GO:0070486	leukocyte aggregation	4/117	12/18670	6.97519e-07	0.00195026	0.000249516	NR4A3/HAS2/CD44/S100A9	4
METan	BP	GO:0043281	regulation of cysteine-type endopeptidase activity involved in apoptotic process	10/117	215/18670	1.01536e-06	0.00283895	0.000311326	MYC/CD44/THBS1/PTGS2/F3/TNFSF15/SRC/S100A9/NGF/KLF4	10
METan	BP	GO:0007159	leukocyte cell-cell adhesion	12/117	337/18670	1.38282e-06	0.00386637	0.000354995	NFKBIZ/CD47/MAP3K8/NR4A3/HAS2/CD44/SELE/SOCS1/SRC/SDC4/S100A9/KLF4	12
METan	BP	GO:0048008	platelet-derived growth factor receptor signaling pathway	6/117	57/18670	1.48858e-06	0.00416206	0.000354995	CSRNP1/NR4A3/F3/TIPARP/RGS14/SRC	6
METan	BP	GO:0033002	muscle cell proliferation	10/117	239/18670	2.63705e-06	0.0073732	0.000476634	ADAMTS1/NR4A3/VIP/THBS1/PTGS2/JUN/HBEGF/PIM1/STAT3/KLF4	10
METan	BP	GO:2000116	regulation of cysteine-type endopeptidase activity	10/117	239/18670	2.63705e-06	0.0073732	0.000476634	MYC/CD44/THBS1/PTGS2/F3/TNFSF15/SRC/S100A9/NGF/KLF4	10
METan	BP	GO:0001666	response to hypoxia	12/117	359/18670	2.66485e-06	0.00745091	0.000476634	APOLD1/ATP1B1/BACH1/MYC/ZFP36L1/THBS1/NR4A2/PTGS2/PLK3/EGR1/SRC/ANGPTL4	12
METan	BP	GO:0043434	response to peptide hormone	13/117	436/18670	3.51603e-06	0.00983081	0.000557118	EDNRB/NR4A3/ZFP36L1/NR4A2/PTGS2/EGR1/SOCS1/SOCS3/MYO1C/SRC/ERRFI1/BTG2/STAT3	13
METan	BP	GO:0036293	response to decreased oxygen levels	12/117	370/18670	3.63397e-06	0.0101606	0.000557118	APOLD1/ATP1B1/BACH1/MYC/ZFP36L1/THBS1/NR4A2/PTGS2/PLK3/EGR1/SRC/ANGPTL4	12
METan	BP	GO:0050678	regulation of epithelial cell proliferation	12/117	378/18670	4.52221e-06	0.0126441	0.000647072	EDNRB/NR4A3/HAS2/MYC/VIP/ZFP36L1/THBS1/F3/JUN/ERRFI1/STAT3/VDR	12
METan	BP	GO:0050730	regulation of peptidyl-tyrosine phosphorylation	10/117	256/18670	4.85872e-06	0.013585	0.000651772	TNFRSF1A/CD44/ADRA2A/HBEGF/SOCS1/LIF/SOCS3/SRC/ERRFI1/STAT3	10
METan	BP	GO:0070482	response to oxygen levels	12/117	394/18670	6.88924e-06	0.0192623	0.000830989	APOLD1/ATP1B1/BACH1/MYC/ZFP36L1/THBS1/NR4A2/PTGS2/PLK3/EGR1/SRC/ANGPTL4	12
METan	BP	GO:0070373	negative regulation of ERK1 and ERK2 cascade	6/117	74/18670	6.96906e-06	0.0194855	0.000830989	DUSP4/SPRED1/RGS14/LIF/ERRFI1/KLF4	6
METan	BP	GO:0071498	cellular response to fluid shear stress	4/117	21/18670	8.07376e-06	0.0225742	0.000912044	HAS2/PTGS2/SRC/KLF4	4
METan	BP	GO:0043405	regulation of MAP kinase activity	11/117	337/18670	8.89227e-06	0.0248628	0.00095428	MAP3K8/DUSP4/THBS1/SPRED1/DUSP5/ADRA2A/MST1R/RGS14/ADORA2B/SRC/NGF	11
METan	BP	GO:0019216	regulation of lipid metabolic process	12/117	410/18670	1.02834e-05	0.0287525	0.00105102	TNFRSF1A/ATP1A1/NR4A3/ADRA2A/PTGS2/EGR1/SOCS1/SOCS3/SRC/ANGPTL4/KLF4/VDR	12
METan	BP	GO:0048660	regulation of smooth muscle cell proliferation	8/117	169/18670	1.12702e-05	0.0315113	0.00109951	ADAMTS1/NR4A3/VIP/THBS1/PTGS2/JUN/HBEGF/KLF4	8
METan	BP	GO:0048659	smooth muscle cell proliferation	8/117	171/18670	1.22791e-05	0.0343324	0.00114586	ADAMTS1/NR4A3/VIP/THBS1/PTGS2/JUN/HBEGF/KLF4	8
METan	BP	GO:0043154	negative regulation of cysteine-type endopeptidase activity involved in apoptotic process	6/117	84/18670	1.45333e-05	0.040635	0.00127869	CD44/THBS1/PTGS2/SRC/NGF/KLF4	6
METan	BP	GO:0010632	regulation of epithelial cell migration	10/117	291/18670	1.4894e-05	0.0416438	0.00127869	HAS2/THBS1/SPRED1/PTGS2/JUN/ADAMTS9/HBEGF/SRC/EPHA2/KLF4	10
METan	CC	GO:0045121	membrane raft	12/116	315/19717	3.50142e-07	6.54765e-05	3.02188e-05	TNFRSF1A/ATP1A1/ATP1B1/EDNRB/HAS2/SPRED1/SELE/PTGS2/PLSCR1/MYO1C/SRC/SDC4	12
METan	CC	GO:0098857	membrane microdomain	12/116	316/19717	3.62182e-07	6.77281e-05	3.02188e-05	TNFRSF1A/ATP1A1/ATP1B1/EDNRB/HAS2/SPRED1/SELE/PTGS2/PLSCR1/MYO1C/SRC/SDC4	12
METan	CC	GO:0098589	membrane region	12/116	328/19717	5.38273e-07	0.000100657	3.02188e-05	TNFRSF1A/ATP1A1/ATP1B1/EDNRB/HAS2/SPRED1/SELE/PTGS2/PLSCR1/MYO1C/SRC/SDC4	12
METan	CC	GO:0044853	plasma membrane raft	7/116	109/19717	3.69252e-06	0.000690501	0.000155475	ATP1A1/ATP1B1/HAS2/SPRED1/SELE/PTGS2/SRC	7
METan	CC	GO:0005901	caveola	6/116	80/19717	7.67437e-06	0.00143511	0.000258505	ATP1A1/ATP1B1/SPRED1/SELE/PTGS2/SRC	6
METan	MF	GO:0035259	glucocorticoid receptor binding	4/115	16/17697	2.89948e-06	0.00104091	0.000875885	ETS2/NR4A3/NR4A2/STAT3	4
METan	MF	GO:0001228	DNA-binding transcription activator activity, RNA polymerase II-specific	13/115	439/17697	5.54727e-06	0.00199147	0.000875885	BACH1/CSRNP1/KLF6/NR4A3/MYC/FOSL2/NR4A2/JUN/PLSCR1/EGR1/NFATC2/STAT3/KLF4	13
MEGrey	CC	GO:0061695	transferase complex, transferring phosphorus-containing groups	16/391	259/19717	6.46244e-05	0.030115	0.0274824	POLA1/UVRAG/CDK13/SUPT3H/SNW1/MNAT1/ATG14/ACVR2A/CCNG1/TRRAP/SLA2/SIK2/RPRD2/TAF8/ACVR1B/PRIM1	16
MEGrey	MF	GO:0035257	nuclear hormone receptor binding	13/388	152/17697	3.09757e-05	0.0194217	0.0181941	EP300/CRY1/MED14/MED30/PPID/PPARGC1A/KDM3A/SNW1/SIRT1/STAT1/NSD1/JUP/MED16	13
