# Supplementary material for: Large-scale transcriptome sequencing in broiler chickens to identify candidate genes for breast muscle weight and intramuscular fat content
Source: Genet Sel Evol. 2021 Aug 16;53:66. doi: 10.1186/s12711-021-00656-9 (PMC8369645; doi:10.1186/s12711-021-00656-9)
Supplement: Supplementary file 12 — Additional file 12: Table S9. KEGG pathway enriched in the WGCNA modules correlated with IMF contents. [file 12711_2021_656_MOESM12_ESM.xlsx]

## Sheet: Sheet1
Table S9 KEGG pathway enriched in the WGCNA modules correlated with IMF contents
Module	ID	Description	GeneRatio	BgRatio	pvalue	p.adjust	qvalue	geneID	Count
MEMagenta	hsa04510	Focal adhesion	15/99	201/8073	1.77735e-08	3.64358e-06	2.73151e-06	FLNC/MET/BRAF/ITGB1/AKT3/FYN/ROCK2/PDGFC/VCL/ITGA6/PIK3R3/SHC4/PXN/TNC/FLNA	15
MEMagenta	hsa05205	Proteoglycans in cancer	12/99	205/8073	6.92327e-06	0.00141927	0.000531999	FLNC/MET/TIMP3/BRAF/ITGB1/AKT3/ROCK2/FZD3/PIK3R3/PXN/HSPG2/FLNA	12
MEMagenta	hsa05100	Bacterial invasion of epithelial cells	7/99	73/8073	2.83254e-05	0.00580671	0.00145106	MET/ITGB1/ARHGAP10/VCL/PIK3R3/SHC4/PXN	7
MEMagenta	hsa01521	EGFR tyrosine kinase inhibitor resistance	7/99	79/8073	4.74624e-05	0.00972979	0.00175834	MET/BRAF/AKT3/PDGFC/PIK3R3/JAK1/SHC4	7
MEMagenta	hsa04810	Regulation of actin cytoskeleton	11/99	214/8073	5.72061e-05	0.0117273	0.00175834	BRAF/ITGB1/ROCK2/PDGFC/VCL/NCKAP1/ITGA6/PIK3R3/PXN/MYH10/GNA13	11
MEMagenta	hsa04530	Tight junction	9/99	162/8073	0.000156147	0.0320101	0.00399956	ITGB1/BVES/ROCK2/RAPGEF2/PPP2CA/HSPA4/ARHGAP17/MYH10/TJP2	9
MEMagenta	hsa04010	MAPK signaling pathway	12/99	294/8073	0.000235628	0.0483038	0.0051732	FLNC/MET/BRAF/DUSP16/DUSP10/AKT3/MAP3K4/PDGFC/RAPGEF2/HSPA2/HSPA8/FLNA	12
MEGreen	hsa04062	Chemokine signaling pathway	31/284	192/8073	6.27174e-13	1.72473e-10	1.31376e-10	RAC2/TIAM1/CCR2/CCR8/CX3CR1/CCR4/ELMO1/LYN/PTK2B/PLCB2/GNG2/CXCR4/VAV3/ADCY7/PLCG2/PRKCD/DOCK2/GRK6/ITK/PRKCB/VAV2/PIK3R5/CCL4/CCL5/NCF1/PLCG1/PREX1/PIK3CD/CXCR5/CCR7/JAK3	31
MEGreen	hsa05340	Primary immunodeficiency	13/284	38/8073	2.36732e-10	6.51013e-08	2.47946e-08	CD4/BTK/IL2RG/CD40LG/BLNK/PTPRC/TNFRSF13B/LCK/CD3E/CD3D/ZAP70/JAK3/IL7R	13
MEGreen	hsa04660	T cell receptor signaling pathway	19/284	104/8073	2.66286e-09	7.32287e-07	1.40505e-07	GRAP2/CD4/PTPN6/CD247/NFKBIE/CD40LG/VAV3/PTPRC/PDCD1/LCP2/ITK/CARD11/VAV2/PLCG1/PIK3CD/LCK/CD3E/CD3D/ZAP70	19
MEGreen	hsa04666	Fc gamma R-mediated phagocytosis	18/284	93/8073	2.68301e-09	7.37828e-07	1.40505e-07	RAC2/SCIN/LYN/VAV3/PTPRC/ARPC5/PLA2G4A/INPP5D/PLCG2/PRKCD/ARPC1B/PRKCB/VAV2/LIMK1/NCF1/PLCG1/PIK3CD/SYK	18
MEGreen	hsa04670	Leukocyte transendothelial migration	19/284	114/8073	1.30459e-08	3.58763e-06	5.46556e-07	RAC2/NCF4/CYBB/PTK2B/TXK/RHOH/ACTN1/ITGB2/ITGA4/CXCR4/VAV3/PLCG2/ITK/ACTB/PRKCB/VAV2/NCF1/PLCG1/PIK3CD	19
MEGreen	hsa04662	B cell receptor signaling pathway	16/284	82/8073	1.85795e-08	5.10936e-06	6.48652e-07	RAC2/PTPN6/LYN/NFKBIE/BTK/PIK3AP1/BLNK/VAV3/INPP5D/PLCG2/CARD11/PRKCB/VAV2/PIK3CD/CD79B/SYK	16
MEGreen	hsa04664	Fc epsilon RI signaling pathway	14/284	68/8073	7.20975e-08	1.98268e-05	2.15751e-06	RAC2/ALOX5AP/LYN/BTK/ALOX5/VAV3/PLA2G4A/INPP5D/PLCG2/LCP2/VAV2/PLCG1/PIK3CD/SYK	14
MEGreen	hsa04650	Natural killer cell mediated cytotoxicity	19/284	131/8073	1.32324e-07	3.63891e-05	3.4648e-06	RAC2/PTPN6/SH2D1B/CD247/PTK2B/FAS/ITGB2/VAV3/TNFSF10/PLCG2/LCP2/PRKCB/VAV2/PLCG1/PIK3CD/LCK/CD244/ZAP70/SYK	19
MEGreen	hsa05135	Yersinia infection	18/284	130/8073	5.80621e-07	0.000159671	1.23e-05	RAC2/CD4/ELMO1/ACTR2/RPS6KA2/PTK2B/ITGA4/WIPF1/ACTR3/VAV3/LCP2/ACTB/VAV2/LIMK1/PLCG1/PIK3CD/LCK/ZAP70	18
MEGreen	hsa04064	NF-kappa B signaling pathway	16/284	104/8073	5.87188e-07	0.000161477	1.23e-05	TNFSF13B/TNFSF11/LYN/TRAF5/BTK/CD40LG/BLNK/BCL2A1/PLCG2/CARD11/PRKCB/CCL4/PLCG1/LCK/ZAP70/SYK	16
MEGreen	hsa05169	Epstein-Barr virus infection	22/284	202/8073	2.17509e-06	0.000598149	4.14203e-05	CD247/LYN/CCNE2/TRAF5/NFKBIE/BTK/FAS/BLNK/CASP8/PLCG2/HLA-DPB1/ENTPD8/E2F1/PIK3CD/RUNX3/HLA-DRA/CD3E/CD3D/IKBKE/JAK3/SYK/CDK2	22
MEGreen	hsa04658	Th1 and Th2 cell differentiation	14/284	92/8073	3.44739e-06	0.000948032	6.01781e-05	CD4/CD247/NFKBIE/IL2RG/STAT4/HLA-DPB1/PLCG1/RUNX3/LCK/HLA-DRA/CD3E/CD3D/ZAP70/JAK3	14
MEGreen	hsa04060	Cytokine-cytokine receptor interaction	27/284	294/8073	4.22855e-06	0.00116285	6.60771e-05	CSF2RB/IL17RA/CD4/CSF2RA/IL18R1/TNFSF13B/TNFSF11/TGFBR2/CCR2/CCR8/CX3CR1/CCR4/IL2RG/CD40LG/FAS/CXCR4/TNFSF10/IL16/TNFRSF13B/IL21R/CCL4/CCL5/TNFRSF18/IL10RA/CXCR5/CCR7/IL7R	27
MEGreen	hsa04659	Th17 cell differentiation	15/284	107/8073	4.41621e-06	0.00121446	6.60771e-05	CD4/CD247/TGFBR2/IRF4/NFKBIE/IL2RG/IL21R/HLA-DPB1/PLCG1/LCK/HLA-DRA/CD3E/CD3D/ZAP70/JAK3	15
MEGreen	hsa05166	Human T-cell leukemia virus 1 infection	22/284	219/8073	8.23718e-06	0.00226523	0.000115032	CD4/TGFBR2/CCNE2/IL2RG/MAD2L1/BUB1B/SPI1/ITGB2/CDC20/CCNB2/ADCY7/HLA-DPB1/E2F1/PIK3CD/LCK/HLA-DRA/ETS1/CD3E/CD3D/JAK3/MAP3K1/CDK2	22
MEGreen	hsa05235	PD-L1 expression and PD-1 checkpoint pathway in cancer	13/284	89/8073	1.22635e-05	0.00337247	0.000160555	CD4/PTPN6/CD247/NFKBIE/BATF/PDCD1/PLCG1/PIK3CD/LCK/CD3E/CD3D/ZAP70/CD274	13
MEGreen	hsa04110	Cell cycle	15/284	124/8073	2.72675e-05	0.00749856	0.00033599	MCM5/CCNE2/BUB1/MCM3/MAD2L1/BUB1B/CDK1/CDC7/CDC20/ORC1/CCNB2/PLK1/CDC45/E2F1/CDK2	15
MEGreen	hsa04672	Intestinal immune network for IgA production	9/284	49/8073	4.33025e-05	0.0119082	0.000483504	ICOSLG/LOC102723996/TNFSF13B/CD40LG/ITGA4/CXCR4/TNFRSF13B/HLA-DPB1/HLA-DRA	9
MEGreen	hsa04061	Viral protein interaction with cytokine and cytokine receptor	13/284	100/8073	4.38555e-05	0.0120603	0.000483504	IL18R1/CCR2/CCR8/CX3CR1/CCR4/IL2RG/CXCR4/TNFSF10/CCL4/CCL5/IL10RA/CXCR5/CCR7	13
MEGreen	hsa04810	Regulation of actin cytoskeleton	20/284	214/8073	6.06826e-05	0.0166877	0.00063557	RAC2/MYH9/LPAR5/TIAM1/SCIN/ARHGEF6/ACTN1/ITGB2/ITGA4/CXCR4/VAV3/ARPC5/CYFIP2/ACTB/ARPC1B/VAV2/LIMK1/PIK3CD/IQGAP2/NCKAP1L	20
MEGreen	hsa04611	Platelet activation	14/284	124/8073	0.000108316	0.029787	0.00108045	ITPR2/APBB1IP/LYN/BTK/PRKG2/PLCB2/PLA2G4A/ADCY7/PLCG2/LCP2/ACTB/PIK3R5/PIK3CD/SYK	14
MEGreen	hsa05130	Pathogenic Escherichia coli infection	18/284	193/8073	0.000145793	0.0400929	0.00138817	HCLS1/CYTH4/MYH9/LPAR5/PTPN6/MYO1G/SEC24D/FAS/CASP8/WIPF1/ARPC5/TNFSF10/MYO5A/CYFIP2/ACTB/ARPC1B/MYO1F/NCKAP1L	18
MEGreen	hsa05170	Human immunodeficiency virus 1 infection	19/284	212/8073	0.000161945	0.0445349	0.00147492	RAC2/ITPR2/CD4/CD247/TRAF5/PTK2B/GNG2/CDK1/FAS/CASP8/CXCR4/CCNB2/PLCG2/PRKCB/LIMK1/PLCG1/PIK3CD/CD3E/CD3D	19
MEYellow	hsa04068	FoxO signaling pathway	18/282	131/8073	5.87676e-07	0.000158673	0.000133	MDM2/GABARAPL1/IRS2/FOXO1/EGFR/TGFBR1/FBXO32/CCNG2/EGF/CAT/BNIP3/PRKAA2/PIK3CB/PIK3CA/IGF1R/HOMER3/INSR/PRKAA1	18
MEYellow	hsa04211	Longevity regulating pathway	13/282	89/8073	1.13661e-05	0.00306884	0.00120533	ADIPOR2/IRS2/FOXO1/RB1CC1/CAT/PRKAA2/PIK3CB/PIK3CA/IGF1R/TSC1/MTOR/INSR/PRKAA1	13
MEYellow	hsa04140	Autophagy - animal	16/282	137/8073	2.10579e-05	0.00568564	0.00120533	GABARAPL1/IRS2/PIK3R4/RB1CC1/DEPTOR/RRAS2/TRAF6/BNIP3/PRKAA2/ATG4C/PIK3CB/PIK3CA/IGF1R/TSC1/MTOR/PRKAA1	16
MEYellow	hsa04931	Insulin resistance	14/282	108/8073	2.13036e-05	0.00575196	0.00120533	IRS2/FOXO1/CPT1A/PPP1R3C/PRKAA2/PIK3CB/PIK3CA/PPARGC1B/ACACB/PTPN1/MTOR/INSR/PRKAA1/SLC27A1	14
MEYellow	hsa04213	Longevity regulating pathway - multiple species	10/282	62/8073	4.96246e-05	0.0133986	0.00224617	IRS2/FOXO1/CAT/PRKAA2/PIK3CB/PIK3CA/IGF1R/MTOR/INSR/PRKAA1	10
MEYellow	hsa04152	AMPK signaling pathway	14/282	120/8073	7.00675e-05	0.0189182	0.0026429	ADIPOR2/IRS2/FOXO1/CPT1A/PPP2R3C/PRKAA2/PIK3CB/PIK3CA/IGF1R/ACACB/TSC1/MTOR/INSR/PRKAA1	14
MEYellow	hsa04142	Lysosome	14/282	128/8073	0.0001417	0.0382591	0.00458129	CLN5/NPC1/IGF2R/LAPTM4A/HGSNAT/ACP2/PSAP/AP3M1/LIPA/PLA2G15/CLTCL1/CLTC/AP3M2/AP3S1	14
METan	hsa04933	AGE-RAGE signaling pathway in diabetic complications	7/74	100/8073	3.30635e-05	0.00575305	0.00466369	THBD/SELE/F3/JUN/EGR1/PIM1/STAT3	7
METan	hsa04668	TNF signaling pathway	7/74	112/8073	6.85662e-05	0.0119305	0.00483572	TNFRSF1A/MAP3K8/SELE/PTGS2/JUN/LIF/SOCS3	7
METan	hsa04630	JAK-STAT signaling pathway	8/74	162/8073	0.000108268	0.0188387	0.00509051	MYC/IL20RA/IL13RA1/SOCS1/LIF/SOCS3/PIM1/STAT3	8
MEGrey	hsa04919	Thyroid hormone signaling pathway	11/172	121/8073	5.00703e-05	0.0124174	0.0108574	EP300/GSK3B/MED14/MED30/STAT1/SIN3A/TSC2/NOTCH1/PFKFB2/NRAS/MED16	11
MEGrey	hsa04934	Cushing syndrome	12/172	155/8073	0.000110034	0.0272885	0.0119301	ATF4/CDKN1B/GSK3B/E2F3/ATF2/PBX1/DVL3/AXIN1/DVL1/RBBP5/GNA11/CREB3	12
