# Supplementary material for: Large-scale transcriptome sequencing in broiler chickens to identify candidate genes for breast muscle weight and intramuscular fat content
Source: Genet Sel Evol. 2021 Aug 16;53:66. doi: 10.1186/s12711-021-00656-9 (PMC8369645; doi:10.1186/s12711-021-00656-9)
Supplement: Supplementary file 13 — Additional file 13: Table S10. Results from LMM and Pearson correlation analyses for IMF percentage. [file 12711_2021_656_MOESM13_ESM.xlsx]

## Sheet: Sheet1
Table S10 Results from LMM and Pearson correlation analyses for IMF percentage1
Gene2	LMM			Simple Pearson correlation value
	Effect size	p value		Correlation value	Rank
THRSP	0.0527251	0.103336		0.092422	1632/15092
ACER3	0.00766047	0.175033		0.190721	58/15092
UVRAG	0.855865	-0.01076		-0.0545533	12079/15092
FABP4	0.112858	0.0864045		0.0877912	1806/15092
ME1	0.261997	0.0630078		0.0821446	2057/15092
ELOVL6	0.542695	-0.0319046		0.0245916	5982/15092
SCD	0.823765	-0.0120024		0.000453192	8002/15092
IDH1	0.866014	-0.0102135		0.0572293	3511/15092
CPT2	0.636622	-0.0274301		0.0301132	5513/15092
ADIPOQ	0.169186	-0.0785409		-0.0496682	11810/15092
BDH1A	0.495103	-0.0372199		-0.0354774	10908/15092
PLIN1	0.0402943	0.111124		0.0986085	1408/15092
PPARG	0.58912	-0.0295195		-0.0230442	9960/15092
ARSI	0.261891	0.0600231		0.0555825	3613/15092
AGPAT2	0.686797	0.0240556		0.0820978	2060/15092
FASN	0.843924	-0.0110616		0.0225455	6163/15092
ACACA	0.314219	0.0612912		0.117925	812/15092
ACSS2	0.277537	-0.06317		-0.0216396	9831/15092
APOA1	0.0526811	0.125028		0.0728903	2565/15092
ACLY	0.366712	0.0494631		0.0315913	5400/15092
LPL	0.923658	0.00534328		0.0317898	5390/15092
ARSK	0.435204	0.0449338		0.0640077	3057/15092
1 LMM, linear mixed model.
2 Candidate genes found for IMF percentage in longissimus muscle found in both cattle and sheep.
